# Supplementary material for: 4-(2-Hy­droxy­eth­oxy)phenol
Source: Acta Crystallogr Sect E Struct Rep Online. 2013 Jul 24;69(Pt 8):o1303–4. doi: 10.1107/S1600536813019818 (PMC3793793; doi:10.1107/S1600536813019818)
Supplement: Supplementary file 1 [file e-69-o1303-sup1.cif]

##############################################################################
#                                                                            #
# This CIF contains the data in a paper accepted for publication in          #
# Acta Crystallographica Section E. It conforms to the requirements of       #
# Notes for Authors for Acta Crystallographica Section E, and has been       #
# peer reviewed under the auspices of the IUCr Commission on Journals.       #
#                                                                            #
# Full details of the Crystallographic Information File format               #
# are given in the paper "The Crystallographic Information File (CIF):       #
# a New Standard Archive File for Crystallography" by S. R. Hall, F. H.      #
# Allen and I. D. Brown [Acta Cryst. (1991), A47, 655-685].                  #
#                                                                            #
# The current version of the core CIF dictionary is obtainable from          #
# ftp://ftp.iucr.org/pub/cif_core.dic.                                       #
#                                                                            #
# Software is freely available for graphical display of the structure(s)     #
# in this CIF. For information consult the CIF software page                 #
# http://www.iucr.org/resources/cif/software.                                #
#                                                                            #
# This file may be used for bona fide research purposes within the           #
# scientific community so long as proper attribution is given to the journal # 
# article from which it was obtained.                                        #
#                                                                            #
##############################################################################
data_I
_audit_creation_method     SHELXL97
_chemical_name_systematic
;
4-(2-Hydroxyethoxy)phenol
;
_chemical_name_common     ?
_chemical_formula_moiety     'C8 H10 O3'
_chemical_formula_sum     'C8 H10 O3'
_chemical_formula_iupac     'C8 H10 O3'
_chemical_formula_weight     154.16
_chemical_melting_point     ?
_symmetry_cell_setting     triclinic
_symmetry_space_group_name_H-M     'P -1'
_symmetry_space_group_name_Hall     '-P 1'
loop_
    _symmetry_equiv_pos_as_xyz
    'x, y, z'
    '-x, -y, -z'
_cell_length_a     10.0388(10)
_cell_length_b     10.2425(8)
_cell_length_c     15.0692(11)
_cell_angle_alpha     83.916(8)
_cell_angle_beta     86.470(9)
_cell_angle_gamma     77.124(8)
_cell_volume     1500.8(2)
_cell_formula_units_Z     8
_cell_measurement_reflns_used     109
_cell_measurement_theta_min     1
_cell_measurement_theta_max     25
_cell_measurement_temperature     123(2)
_exptl_crystal_description     plate
_exptl_crystal_colour     colourless
_exptl_crystal_size_max     0.16
_exptl_crystal_size_mid     0.08
_exptl_crystal_size_min     0.04
_exptl_crystal_density_diffrn     1.365
_exptl_crystal_density_meas     ?
_exptl_crystal_density_method     'not measured'
_exptl_crystal_F_000     656
_exptl_absorpt_coefficient_mu     0.104
_exptl_absorpt_correction_type     multi-scan
_exptl_absorpt_process_details     '(SADABS; Sheldrick, 2003)'
_exptl_absorpt_correction_T_min     0.9098
_exptl_absorpt_correction_T_max     0.9970
_exptl_special_details
;
NMR spectra were recorded on a Bruker AM 400 spectrometer as solutions.
Chemical shifts are expressed in parts per million (p.p.m., \d) downfield from
tetramethylsilane (TMS) and are referenced to residual solvent peaks. The
descriptions of signals include: m = multiplet, m~c~ = centered multiplet,
bs = broad singlet. The spectra were analyzed as first order patterns. The
signal structure in the ^13^C NMR was analyzed by DEPT and is described as
follows: + = primary or tertiary C-atom (positive DEPT signal), -- = secondary
C-atom (negative DEPT signal) and C~q~ = quaternary C-atom (no DEPT signal).
MS(EI) (electron impact mass spectrometry) was performed by using a FINNIGAN
MAT 90 (70 eV). The mass peak [<i>M</i>]^+^ and characteristic fragment peaks
are given as mass to charge ratio (m/<i>z</i>) and the intensity of the
signals were indicated in percent, relative to the intensity of the base
signal (100%). IR (infrared spectroscopy) was recorded on a FT--IR Bruker
alpha and intensities of the signals are characterized as follows:
<i>vs</i> (very strong, 0--10% transmission), s (strong, 11--30%
transmission), m (medium, 31--70% transmission), w (weak, 71--90%
transmission) and vw (very weak, 91--100% transmission). Solvents, reagents
and chemicals were purchased from Aldrich, Acros and Merck. All solvents,
reagents and chemicals were used as purchased. <i>R</i>~f~ (cyclohexane/ethyl
acetate = 1:1) = 0.30. -- ^1^H NMR (400 MHz, acetone-D~6~): \d/p.p.m. =
3.80--3.84 (m, 2H, 2 \\times C<i>H</i>~2~), 3.92--3.97 (m, 3H, O<i>H</i>, 2
\\times C<i>H</i>~2~), 6.76 (m~c~, 4H, 4 \\times C<i>H</i>~Ar~), 7.89 (bs, 1H,
O<i>H</i>~Ar~). -- ^13^C NMR (100 MHz, acetone-D~6~): \d /p.p.m. = 61.51 (--,
<i>C</i>H~2~), 71.09 (--, <i>C</i>H~2~), 116.36 (+, 2 \\times <i>C</i>H~Ar~),
116.59 (+, 2 \\times <i>C</i>H~Ar~), 152.21 (C~q~, <i>C</i>~Ar~), 153.30
(C~q~, <i>C</i>~Ar~). -- IR (ATR) \n/cm^-1^ = 3468 (vw), 3250 (w), 2927
(w), 1862 (vw), 1604 (vw), 1505 (<i>m</i>), 1448 (<i>m</i>), 1367 (w), 1298
(w), 1274 (vw), 1215 (<i>m</i>), 1173 (w), 1073 (w), 1051 (<i>m</i>), 900 (w),
884 (w), 824 (<i>m</i>), 766 (w), 750 (<i>m</i>), 708 (w), 660 (w), 638 (w),
565 (w), 525 (w). -- MS (70 eV, EI): m/<i>z</i> (%) = 154 (42) [<i>M</i>]^+^,
126 (55) [<i>M</i> -- C~2~H~4~]^+^, 110 (100) [<i>M</i> -- C~2~H~4~O]^+^, 98
(29) [<i>M</i> -- C~3~H~4~O]^+^, 43 (24) [C~2~H~3~O]^+^. -- HR-EIMS
(C~8~H~10~O~3~): calc. 154.0630; found 154.0631.
;
_diffrn_ambient_temperature     123(2)
_diffrn_radiation_type     MoK\a
_diffrn_radiation_wavelength     0.71073
_diffrn_radiation_source     'fine-focus sealed tube'
_diffrn_radiation_monochromator     graphite
_diffrn_measurement_device_type     'Bruker Nonius KappaCCD'
_diffrn_measurement_method     'rotation in \f and \w, 2\%'
_diffrn_detector_area_resol_mean     ?
_diffrn_reflns_number     17940
_diffrn_reflns_av_R_equivalents     0.0579
_diffrn_reflns_av_sigmaI/netI     0.0720
_diffrn_reflns_theta_min     3.05
_diffrn_reflns_theta_max     25.03
_diffrn_reflns_theta_full     25.03
_diffrn_measured_fraction_theta_max     0.997
_diffrn_measured_fraction_theta_full     0.997
_diffrn_reflns_limit_h_min     -11
_diffrn_reflns_limit_h_max     11
_diffrn_reflns_limit_k_min     -12
_diffrn_reflns_limit_k_max     12
_diffrn_reflns_limit_l_min     -17
_diffrn_reflns_limit_l_max     17
_diffrn_standards_number     ?
_diffrn_standards_interval_count     ?
_diffrn_standards_interval_time     ?
_diffrn_standards_decay_%     ?
_refine_special_details
;
Refinement of <i>F</i>^2^ against ALL reflections. The weighted <i>R</i>-factor
<i>wR</i> and goodness of fit <i>S</i> are based on <i>F</i>^2^, conventional
<i>R</i>-factors <i>R</i> are based on <i>F</i>, with <i>F</i> set to zero for
negative <i>F</i>^2^. The threshold expression of <i>F</i>^2^ >
\s(<i>F</i>^2^) is used only for calculating <i>R</i>-factors(gt) <i>etc</i>.
and is not relevant to the choice of reflections for refinement.
<i>R</i>-factors based on <i>F</i>^2^ are statistically about twice as large
as those based on <i>F</i>, and <i>R</i>-factors based on ALL data will be
even larger.
;
_reflns_number_total     5282
_reflns_number_gt     3204
_reflns_threshold_expression     I>2\s(I)
_refine_ls_structure_factor_coef     Fsqd
_refine_ls_matrix_type     full
_refine_ls_R_factor_all     0.1063
_refine_ls_R_factor_gt     0.0507
_refine_ls_wR_factor_gt     0.0930
_refine_ls_wR_factor_ref     0.1097
_refine_ls_goodness_of_fit_ref     1.020
_refine_ls_restrained_S_all     1.016
_refine_ls_number_reflns     5282
_refine_ls_number_parameters     421
_refine_ls_number_restraints     48
_refine_ls_hydrogen_treatment     mixed
_refine_ls_weighting_scheme     calc
_refine_ls_weighting_details
       'calc w = 1/[\s^2^(Fo^2^)+(0.0433P)^2^+0.2157P] where P=(Fo^2^+2Fc^2^)/3'
_atom_sites_solution_hydrogens     geom
_atom_sites_solution_primary     direct
_atom_sites_solution_secondary     difmap
_refine_ls_shift/su_max     0.000
_refine_ls_shift/su_mean     0.000
_refine_diff_density_max     0.206
_refine_diff_density_min     -0.273
_refine_ls_extinction_method     none
_refine_ls_extinction_coef     ?
loop_
    _atom_type_symbol
    _atom_type_description
    _atom_type_scat_dispersion_real
    _atom_type_scat_dispersion_imag
    _atom_type_scat_source
    'C' 'C' 0.0033 0.0016
                         'International Tables Vol C Tables 4.2.6.8 and 6.1.1.4'
    'H' 'H' 0.0000 0.0000
                         'International Tables Vol C Tables 4.2.6.8 and 6.1.1.4'
    'O' 'O' 0.0106 0.0060
                         'International Tables Vol C Tables 4.2.6.8 and 6.1.1.4'
_computing_data_collection     'COLLECT (Nonius, 1999)'
_computing_cell_refinement     'EVALCCD (Duisenberg <i>et al.</i>, 2003)'
_computing_data_reduction     'EVALCCD (Duisenberg <i>et al.</i>, 2003)'
_computing_structure_solution     'SHELXS97 (Sheldrick, 2008)'
_computing_structure_refinement     'SHELXL97 (Sheldrick, 2008)'
_computing_molecular_graphics     'SHELXTL (Sheldrick, 2008)'
_computing_publication_material
;
SHELXL97 (Sheldrick, 2008) and publCIF (Westrip, 2010)
;
loop_
    _atom_site_type_symbol
    _atom_site_label
    _atom_site_fract_x
    _atom_site_fract_y
    _atom_site_fract_z
    _atom_site_U_iso_or_equiv
    _atom_site_adp_type
    _atom_site_calc_flag
    _atom_site_refinement_flags
    _atom_site_occupancy
    _atom_site_symmetry_multiplicity
    _atom_site_disorder_assembly
    _atom_site_disorder_group
    O O1A 0.18232(16) 0.52473(17) 0.64327(11) 0.0282(4) Uani d D 1 1 . .
    H H1A 0.216(2) 0.551(2) 0.6858(11) 0.042 Uiso d D 1 1 . .
    C C2A 0.1518(2) 0.3973(2) 0.67249(16) 0.0259(6) Uani d D 1 1 . .
    H H2A1 0.2346 0.3354 0.6968 0.031 Uiso calc R 1 1 . .
    H H2A2 0.1242 0.3581 0.6211 0.031 Uiso calc R 1 1 . .
    C C3A 0.0380(2) 0.4116(2) 0.74358(16) 0.0203(6) Uani d . 1 1 . .
    H H3A1 0.0568 0.4653 0.7904 0.024 Uiso calc R 1 1 . .
    H H3A2 -0.0503 0.4569 0.7172 0.024 Uiso calc R 1 1 . .
    O O4A 0.03354(14) 0.27818(15) 0.78052(10) 0.0209(4) Uani d . 1 1 . .
    C C5A -0.0668(2) 0.2645(2) 0.84542(15) 0.0163(5) Uani d . 1 1 . .
    C C6A -0.1655(2) 0.3708(2) 0.87354(15) 0.0193(6) Uani d . 1 1 . .
    H H6A -0.1661 0.4602 0.8488 0.023 Uiso calc R 1 1 . .
    C C7A -0.2637(2) 0.3459(2) 0.93823(16) 0.0208(6) Uani d . 1 1 . .
    H H7A -0.3316 0.4186 0.9578 0.025 Uiso calc R 1 1 . .
    C C8A -0.2632(2) 0.2165(2) 0.97428(16) 0.0207(6) Uani d D 1 1 . .
    O O8A -0.36470(16) 0.19848(17) 1.03765(12) 0.0330(5) Uani d D 1 1 . .
    H H8A -0.338(2) 0.1330(19) 1.0753(13) 0.050 Uiso d D 1 1 . .
    C C9A -0.1640(2) 0.1099(2) 0.94606(16) 0.0207(6) Uani d . 1 1 . .
    H H9A -0.1636 0.0206 0.9709 0.025 Uiso calc R 1 1 . .
    C C10A -0.0659(2) 0.1338(2) 0.88185(15) 0.0188(6) Uani d . 1 1 . .
    H H10A 0.0022 0.0609 0.8626 0.023 Uiso calc R 1 1 . .
    O O1B 0.31123(17) -0.00352(17) 0.83922(11) 0.0301(4) Uani d D 1 1 . .
    H H1B 0.279(2) 0.009(2) 0.7885(9) 0.045 Uiso d D 1 1 . .
    C C2B 0.3478(2) 0.1151(2) 0.86098(16) 0.0226(6) Uani d D 1 1 . .
    H H2B1 0.3557 0.1102 0.9265 0.027 Uiso calc R 1 1 . .
    H H2B2 0.2740 0.1937 0.8434 0.027 Uiso calc R 1 1 . .
    C C3B 0.4795(2) 0.1358(2) 0.81603(15) 0.0214(6) Uani d . 1 1 . .
    H H3B1 0.5118 0.2062 0.8435 0.026 Uiso calc R 1 1 . .
    H H3B2 0.5502 0.0513 0.8230 0.026 Uiso calc R 1 1 . .
    O O4B 0.45661(14) 0.17600(15) 0.72330(10) 0.0218(4) Uani d . 1 1 . .
    C C5B 0.5635(2) 0.2121(2) 0.67196(15) 0.0177(5) Uani d . 1 1 . .
    C C6B 0.5347(2) 0.2712(2) 0.58594(15) 0.0191(6) Uani d . 1 1 . .
    H H6B 0.4449 0.2840 0.5651 0.023 Uiso calc R 1 1 . .
    C C7B 0.6359(2) 0.3114(2) 0.53055(16) 0.0199(6) Uani d . 1 1 . .
    H H7B 0.6156 0.3520 0.4719 0.024 Uiso calc R 1 1 . .
    C C8B 0.7674(2) 0.2924(2) 0.56081(15) 0.0175(5) Uani d D 1 1 . .
    O O8B 0.87364(15) 0.33208(16) 0.50961(11) 0.0225(4) Uani d D 1 1 . .
    H H8B 0.8447(19) 0.377(2) 0.4622(10) 0.034 Uiso d D 1 1 . .
    C C9B 0.7968(2) 0.2323(2) 0.64565(16) 0.0207(6) Uani d . 1 1 . .
    H H9B 0.8870 0.2189 0.6660 0.025 Uiso calc R 1 1 . .
    C C10B 0.6956(2) 0.1913(2) 0.70164(15) 0.0191(6) Uani d . 1 1 . .
    H H10B 0.7166 0.1493 0.7599 0.023 Uiso calc R 1 1 . .
    O O1C 0.73642(15) 0.41867(16) 0.20251(11) 0.0263(4) Uani d D 1 1 . .
    H H1C 0.7721(19) 0.3400(12) 0.1917(16) 0.040 Uiso d D 1 1 . .
    C C2C 0.5993(2) 0.4495(3) 0.17389(16) 0.0269(6) Uani d D 1 1 . .
    H H2C1 0.5892 0.3843 0.1321 0.032 Uiso calc R 1 1 . .
    H H2C2 0.5800 0.5404 0.1412 0.032 Uiso calc R 1 1 . .
    C C3C 0.4975(2) 0.4452(2) 0.25053(16) 0.0228(6) Uani d . 1 1 . .
    H H3C1 0.5111 0.5047 0.2953 0.027 Uiso calc R 1 1 . .
    H H3C2 0.4033 0.4765 0.2291 0.027 Uiso calc R 1 1 . .
    O O4C 0.51734(14) 0.30920(15) 0.28973(10) 0.0213(4) Uani d . 1 1 . .
    C C5C 0.4156(2) 0.2782(2) 0.34923(15) 0.0177(5) Uani d . 1 1 . .
    C C6C 0.3025(2) 0.3728(2) 0.37613(15) 0.0186(6) Uani d . 1 1 . .
    H H6C 0.2935 0.4653 0.3560 0.022 Uiso calc R 1 1 . .
    C C7C 0.2028(2) 0.3308(2) 0.43256(15) 0.0188(6) Uani d . 1 1 . .
    H H7C 0.1246 0.3950 0.4505 0.023 Uiso calc R 1 1 . .
    C C8C 0.2159(2) 0.1967(2) 0.46305(15) 0.0182(6) Uani d D 1 1 . .
    O O8C 0.11772(15) 0.15193(16) 0.51912(11) 0.0246(4) Uani d D 1 1 . .
    H H8C 0.0441(13) 0.2101(17) 0.5174(15) 0.037 Uiso d D 1 1 . .
    C C9C 0.3306(2) 0.1033(2) 0.43747(15) 0.0202(6) Uani d . 1 1 . .
    H H9C 0.3405 0.0112 0.4590 0.024 Uiso calc R 1 1 . .
    C C10C 0.4306(2) 0.1434(2) 0.38082(15) 0.0199(6) Uani d . 1 1 . .
    H H10C 0.5092 0.0792 0.3636 0.024 Uiso calc R 1 1 . .
    O O1D 0.80068(17) 0.00017(16) 0.32015(11) 0.0271(4) Uani d D 1 1 . .
    H H1D 0.826(2) -0.0651(14) 0.3584(12) 0.041 Uiso d D 1 1 . .
    C C2D 0.8360(2) 0.1160(2) 0.34876(16) 0.0207(6) Uani d D 1 1 . .
    H H2D1 0.8426 0.1046 0.4145 0.025 Uiso calc R 1 1 . .
    H H2D2 0.7626 0.1959 0.3333 0.025 Uiso calc R 1 1 . .
    C C3D 0.9696(2) 0.1395(2) 0.30650(15) 0.0207(6) Uani d . 1 1 . .
    H H3D1 1.0007 0.2075 0.3373 0.025 Uiso calc R 1 1 . .
    H H3D2 1.0403 0.0548 0.3121 0.025 Uiso calc R 1 1 . .
    O O4D 0.95064(14) 0.18600(15) 0.21384(10) 0.0201(4) Uani d . 1 1 . .
    C C5D 1.0629(2) 0.2190(2) 0.16558(15) 0.0175(5) Uani d . 1 1 . .
    C C6D 1.0385(2) 0.2832(2) 0.08097(15) 0.0209(6) Uani d . 1 1 . .
    H H6D 0.9484 0.3029 0.0596 0.025 Uiso calc R 1 1 . .
    C C7D 1.1431(2) 0.3191(2) 0.02700(16) 0.0223(6) Uani d . 1 1 . .
    H H7D 1.1251 0.3631 -0.0311 0.027 Uiso calc R 1 1 . .
    C C8D 1.2757(2) 0.2905(2) 0.05823(15) 0.0176(5) Uani d D 1 1 . .
    O O8D 1.37587(15) 0.32883(16) 0.00195(11) 0.0257(4) Uani d D 1 1 . .
    H H8D 1.4524(11) 0.288(2) 0.0213(14) 0.039 Uiso d D 1 1 . .
    C C9D 1.2997(2) 0.2284(2) 0.14293(15) 0.0191(6) Uani d . 1 1 . .
    H H9D 1.3896 0.2098 0.1646 0.023 Uiso calc R 1 1 . .
    C C10D 1.1939(2) 0.1924(2) 0.19739(16) 0.0206(6) Uani d . 1 1 . .
    H H10D 1.2114 0.1499 0.2560 0.025 Uiso calc R 1 1 . .
loop_
    _atom_site_aniso_label
    _atom_site_aniso_U_11
    _atom_site_aniso_U_22
    _atom_site_aniso_U_33
    _atom_site_aniso_U_12
    _atom_site_aniso_U_13
    _atom_site_aniso_U_23
    O1A 0.0300(10) 0.0323(10) 0.0228(11) -0.0131(8) -0.0012(8) 0.0089(8)
    C2A 0.0302(14) 0.0234(14) 0.0219(15) -0.0051(11) 0.0016(11) 0.0046(11)
    C3A 0.0208(13) 0.0185(13) 0.0206(14) -0.0037(10) -0.0015(10) 0.0024(11)
    O4A 0.0198(9) 0.0179(9) 0.0233(10) -0.0031(7) 0.0032(7) 0.0018(7)
    C5A 0.0132(12) 0.0233(14) 0.0131(14) -0.0055(10) -0.0020(10) -0.0005(11)
    C6A 0.0186(12) 0.0178(13) 0.0212(15) -0.0036(10) -0.0059(11) 0.0022(11)
    C7A 0.0155(12) 0.0214(13) 0.0235(15) 0.0000(10) -0.0027(11) -0.0006(11)
    C8A 0.0148(12) 0.0262(14) 0.0196(14) -0.0042(11) 0.0008(10) 0.0041(11)
    O8A 0.0236(9) 0.0325(11) 0.0343(12) 0.0017(8) 0.0085(8) 0.0140(8)
    C9A 0.0217(13) 0.0180(13) 0.0223(15) -0.0060(11) -0.0043(11) 0.0036(11)
    C10A 0.0164(12) 0.0175(13) 0.0211(15) -0.0003(10) -0.0029(10) -0.0018(11)
    O1B 0.0397(10) 0.0335(10) 0.0218(11) -0.0192(8) -0.0083(8) 0.0046(8)
    C2B 0.0277(14) 0.0236(14) 0.0178(14) -0.0088(11) -0.0004(11) -0.0008(11)
    C3B 0.0244(13) 0.0253(14) 0.0130(14) -0.0039(11) -0.0005(10) 0.0015(11)
    O4B 0.0172(8) 0.0294(9) 0.0177(10) -0.0054(7) 0.0008(7) 0.0025(8)
    C5B 0.0191(12) 0.0172(12) 0.0171(14) -0.0043(10) 0.0032(10) -0.0048(10)
    C6B 0.0160(12) 0.0190(13) 0.0214(15) -0.0007(10) -0.0036(11) -0.0025(11)
    C7B 0.0215(13) 0.0210(13) 0.0159(14) -0.0025(11) -0.0021(11) 0.0007(11)
    C8B 0.0169(12) 0.0164(12) 0.0201(15) -0.0056(10) 0.0019(11) -0.0037(10)
    O8B 0.0196(9) 0.0256(10) 0.0202(10) -0.0041(7) -0.0007(7) 0.0066(8)
    C9B 0.0159(12) 0.0194(13) 0.0257(16) -0.0004(10) -0.0036(11) -0.0026(11)
    C10B 0.0221(13) 0.0210(13) 0.0132(14) -0.0044(11) -0.0021(10) 0.0021(10)
    O1C 0.0190(9) 0.0250(10) 0.0335(11) -0.0036(8) 0.0029(7) -0.0008(8)
    C2C 0.0246(14) 0.0344(15) 0.0221(15) -0.0097(12) -0.0024(11) 0.0032(12)
    C3C 0.0200(13) 0.0184(13) 0.0279(15) -0.0028(11) -0.0039(11) 0.0068(11)
    O4C 0.0173(8) 0.0208(9) 0.0245(10) -0.0045(7) 0.0030(7) 0.0017(7)
    C5C 0.0174(12) 0.0211(13) 0.0158(14) -0.0058(10) -0.0043(10) -0.0015(10)
    C6C 0.0210(13) 0.0160(13) 0.0187(14) -0.0038(10) -0.0019(11) -0.0004(10)
    C7C 0.0160(12) 0.0210(13) 0.0179(14) 0.0002(10) -0.0010(10) -0.0036(11)
    C8C 0.0174(12) 0.0225(13) 0.0153(14) -0.0064(11) -0.0020(10) 0.0010(11)
    O8C 0.0187(9) 0.0259(10) 0.0253(10) -0.0011(7) 0.0024(8) 0.0058(8)
    C9C 0.0212(13) 0.0164(13) 0.0218(15) -0.0026(10) -0.0045(11) 0.0025(11)
    C10C 0.0168(12) 0.0200(13) 0.0214(15) 0.0002(10) -0.0033(10) -0.0029(11)
    O1D 0.0384(10) 0.0211(9) 0.0242(11) -0.0129(8) -0.0085(8) 0.0046(8)
    C2D 0.0239(13) 0.0176(13) 0.0206(14) -0.0040(10) -0.0029(11) -0.0012(11)
    C3D 0.0206(13) 0.0225(13) 0.0186(15) -0.0040(11) -0.0031(10) 0.0002(11)
    O4D 0.0160(8) 0.0276(9) 0.0160(10) -0.0046(7) -0.0014(7) 0.0013(7)
    C5D 0.0186(12) 0.0168(12) 0.0183(14) -0.0051(10) -0.0008(10) -0.0037(11)
    C6D 0.0141(12) 0.0253(14) 0.0218(15) -0.0008(11) -0.0031(11) -0.0021(11)
    C7D 0.0247(13) 0.0247(14) 0.0164(14) -0.0038(11) -0.0025(11) 0.0012(11)
    C8D 0.0175(12) 0.0164(12) 0.0177(14) -0.0021(10) 0.0036(10) -0.0021(10)
    O8D 0.0192(9) 0.0295(10) 0.0271(11) -0.0056(8) -0.0005(8) 0.0027(8)
    C9D 0.0145(12) 0.0203(13) 0.0222(15) -0.0023(10) -0.0017(10) -0.0037(11)
    C10D 0.0198(13) 0.0226(13) 0.0193(15) -0.0037(11) -0.0042(11) -0.0014(11)
_geom_special_details
;
All e.s.d.'s (except the e.s.d. in the dihedral angle between two l.s. planes)
are estimated using the full covariance matrix. The cell e.s.d.'s are taken
into account individually in the estimation of e.s.d.'s in distances, angles
and torsion angles; correlations between e.s.d.'s in cell parameters are only
used when they are defined by crystal symmetry. An approximate (isotropic)
treatment of cell e.s.d.'s is used for estimating e.s.d.'s involving l.s.
planes.
;
loop_
    _geom_bond_atom_site_label_1
    _geom_bond_atom_site_label_2
    _geom_bond_site_symmetry_2
    _geom_bond_distance
    _geom_bond_publ_flag
    O1A C2A . 1.425(3) ?
    O1A H1A . 0.840(9) ?
    C2A C3A . 1.511(3) ?
    C2A H2A1 . 0.9900 ?
    C2A H2A2 . 0.9900 ?
    C3A O4A . 1.429(3) ?
    C3A H3A1 . 0.9900 ?
    C3A H3A2 . 0.9900 ?
    O4A C5A . 1.379(3) ?
    C5A C6A . 1.383(3) ?
    C5A C10A . 1.391(3) ?
    C6A C7A . 1.388(3) ?
    C6A H6A . 0.9500 ?
    C7A C8A . 1.377(3) ?
    C7A H7A . 0.9500 ?
    C8A O8A . 1.382(3) ?
    C8A C9A . 1.388(3) ?
    O8A H8A . 0.838(9) ?
    C9A C10A . 1.381(3) ?
    C9A H9A . 0.9500 ?
    C10A H10A . 0.9500 ?
    O1B C2B . 1.420(3) ?
    O1B H1B . 0.836(9) ?
    C2B C3B . 1.495(3) ?
    C2B H2B1 . 0.9900 ?
    C2B H2B2 . 0.9900 ?
    C3B O4B . 1.432(3) ?
    C3B H3B1 . 0.9900 ?
    C3B H3B2 . 0.9900 ?
    O4B C5B . 1.379(3) ?
    C5B C10B . 1.390(3) ?
    C5B C6B . 1.390(3) ?
    C6B C7B . 1.381(3) ?
    C6B H6B . 0.9500 ?
    C7B C8B . 1.389(3) ?
    C7B H7B . 0.9500 ?
    C8B C9B . 1.378(3) ?
    C8B O8B . 1.387(3) ?
    O8B H8B . 0.839(8) ?
    C9B C10B . 1.389(3) ?
    C9B H9B . 0.9500 ?
    C10B H10B . 0.9500 ?
    O1C C2C . 1.425(3) ?
    O1C H1C . 0.835(9) ?
    C2C C3C . 1.498(3) ?
    C2C H2C1 . 0.9900 ?
    C2C H2C2 . 0.9900 ?
    C3C O4C . 1.431(3) ?
    C3C H3C1 . 0.9900 ?
    C3C H3C2 . 0.9900 ?
    O4C C5C . 1.385(3) ?
    C5C C6C . 1.389(3) ?
    C5C C10C . 1.390(3) ?
    C6C C7C . 1.385(3) ?
    C6C H6C . 0.9500 ?
    C7C C8C . 1.382(3) ?
    C7C H7C . 0.9500 ?
    C8C O8C . 1.382(3) ?
    C8C C9C . 1.387(3) ?
    O8C H8C . 0.840(9) ?
    C9C C10C . 1.382(3) ?
    C9C H9C . 0.9500 ?
    C10C H10C . 0.9500 ?
    O1D C2D . 1.426(3) ?
    O1D H1D . 0.840(9) ?
    C2D C3D . 1.506(3) ?
    C2D H2D1 . 0.9900 ?
    C2D H2D2 . 0.9900 ?
    C3D O4D . 1.437(3) ?
    C3D H3D1 . 0.9900 ?
    C3D H3D2 . 0.9900 ?
    O4D C5D . 1.389(3) ?
    C5D C6D . 1.381(3) ?
    C5D C10D . 1.387(3) ?
    C6D C7D . 1.379(3) ?
    C6D H6D . 0.9500 ?
    C7D C8D . 1.398(3) ?
    C7D H7D . 0.9500 ?
    C8D O8D . 1.373(3) ?
    C8D C9D . 1.374(3) ?
    O8D H8D . 0.841(9) ?
    C9D C10D . 1.393(3) ?
    C9D H9D . 0.9500 ?
    C10D H10D . 0.9500 ?
loop_
    _geom_angle_atom_site_label_1
    _geom_angle_atom_site_label_2
    _geom_angle_atom_site_label_3
    _geom_angle_site_symmetry_1
    _geom_angle_site_symmetry_3
    _geom_angle
    _geom_angle_publ_flag
    C2A O1A H1A . . 108.1(14) ?
    O1A C2A C3A . . 110.68(19) ?
    O1A C2A H2A1 . . 109.5 ?
    C3A C2A H2A1 . . 109.5 ?
    O1A C2A H2A2 . . 109.5 ?
    C3A C2A H2A2 . . 109.5 ?
    H2A1 C2A H2A2 . . 108.1 ?
    O4A C3A C2A . . 106.28(18) ?
    O4A C3A H3A1 . . 110.5 ?
    C2A C3A H3A1 . . 110.5 ?
    O4A C3A H3A2 . . 110.5 ?
    C2A C3A H3A2 . . 110.5 ?
    H3A1 C3A H3A2 . . 108.7 ?
    C5A O4A C3A . . 117.24(17) ?
    O4A C5A C6A . . 124.0(2) ?
    O4A C5A C10A . . 115.83(19) ?
    C6A C5A C10A . . 120.2(2) ?
    C5A C6A C7A . . 119.5(2) ?
    C5A C6A H6A . . 120.3 ?
    C7A C6A H6A . . 120.3 ?
    C8A C7A C6A . . 120.5(2) ?
    C8A C7A H7A . . 119.8 ?
    C6A C7A H7A . . 119.8 ?
    C7A C8A O8A . . 117.6(2) ?
    C7A C8A C9A . . 120.0(2) ?
    O8A C8A C9A . . 122.4(2) ?
    C8A O8A H8A . . 111.9(15) ?
    C10A C9A C8A . . 119.9(2) ?
    C10A C9A H9A . . 120.0 ?
    C8A C9A H9A . . 120.0 ?
    C9A C10A C5A . . 120.0(2) ?
    C9A C10A H10A . . 120.0 ?
    C5A C10A H10A . . 120.0 ?
    C2B O1B H1B . . 110.2(14) ?
    O1B C2B C3B . . 112.92(19) ?
    O1B C2B H2B1 . . 109.0 ?
    C3B C2B H2B1 . . 109.0 ?
    O1B C2B H2B2 . . 109.0 ?
    C3B C2B H2B2 . . 109.0 ?
    H2B1 C2B H2B2 . . 107.8 ?
    O4B C3B C2B . . 108.39(18) ?
    O4B C3B H3B1 . . 110.0 ?
    C2B C3B H3B1 . . 110.0 ?
    O4B C3B H3B2 . . 110.0 ?
    C2B C3B H3B2 . . 110.0 ?
    H3B1 C3B H3B2 . . 108.4 ?
    C5B O4B C3B . . 117.01(17) ?
    O4B C5B C10B . . 123.5(2) ?
    O4B C5B C6B . . 116.82(19) ?
    C10B C5B C6B . . 119.6(2) ?
    C7B C6B C5B . . 120.4(2) ?
    C7B C6B H6B . . 119.8 ?
    C5B C6B H6B . . 119.8 ?
    C6B C7B C8B . . 119.9(2) ?
    C6B C7B H7B . . 120.1 ?
    C8B C7B H7B . . 120.1 ?
    C9B C8B O8B . . 116.93(19) ?
    C9B C8B C7B . . 119.9(2) ?
    O8B C8B C7B . . 123.1(2) ?
    C8B O8B H8B . . 110.6(13) ?
    C8B C9B C10B . . 120.5(2) ?
    C8B C9B H9B . . 119.7 ?
    C10B C9B H9B . . 119.7 ?
    C9B C10B C5B . . 119.6(2) ?
    C9B C10B H10B . . 120.2 ?
    C5B C10B H10B . . 120.2 ?
    C2C O1C H1C . . 108.1(14) ?
    O1C C2C C3C . . 112.20(19) ?
    O1C C2C H2C1 . . 109.2 ?
    C3C C2C H2C1 . . 109.2 ?
    O1C C2C H2C2 . . 109.2 ?
    C3C C2C H2C2 . . 109.2 ?
    H2C1 C2C H2C2 . . 107.9 ?
    O4C C3C C2C . . 107.90(19) ?
    O4C C3C H3C1 . . 110.1 ?
    C2C C3C H3C1 . . 110.1 ?
    O4C C3C H3C2 . . 110.1 ?
    C2C C3C H3C2 . . 110.1 ?
    H3C1 C3C H3C2 . . 108.4 ?
    C5C O4C C3C . . 116.79(17) ?
    O4C C5C C6C . . 123.7(2) ?
    O4C C5C C10C . . 116.1(2) ?
    C6C C5C C10C . . 120.3(2) ?
    C7C C6C C5C . . 119.3(2) ?
    C7C C6C H6C . . 120.3 ?
    C5C C6C H6C . . 120.3 ?
    C8C C7C C6C . . 120.7(2) ?
    C8C C7C H7C . . 119.7 ?
    C6C C7C H7C . . 119.7 ?
    C7C C8C O8C . . 121.9(2) ?
    C7C C8C C9C . . 119.6(2) ?
    O8C C8C C9C . . 118.4(2) ?
    C8C O8C H8C . . 109.9(13) ?
    C10C C9C C8C . . 120.4(2) ?
    C10C C9C H9C . . 119.8 ?
    C8C C9C H9C . . 119.8 ?
    C9C C10C C5C . . 119.7(2) ?
    C9C C10C H10C . . 120.2 ?
    C5C C10C H10C . . 120.2 ?
    C2D O1D H1D . . 108.4(14) ?
    O1D C2D C3D . . 112.26(19) ?
    O1D C2D H2D1 . . 109.2 ?
    C3D C2D H2D1 . . 109.2 ?
    O1D C2D H2D2 . . 109.2 ?
    C3D C2D H2D2 . . 109.2 ?
    H2D1 C2D H2D2 . . 107.9 ?
    O4D C3D C2D . . 109.02(18) ?
    O4D C3D H3D1 . . 109.9 ?
    C2D C3D H3D1 . . 109.9 ?
    O4D C3D H3D2 . . 109.9 ?
    C2D C3D H3D2 . . 109.9 ?
    H3D1 C3D H3D2 . . 108.3 ?
    C5D O4D C3D . . 116.55(16) ?
    C6D C5D C10D . . 119.6(2) ?
    C6D C5D O4D . . 116.18(19) ?
    C10D C5D O4D . . 124.3(2) ?
    C7D C6D C5D . . 120.9(2) ?
    C7D C6D H6D . . 119.5 ?
    C5D C6D H6D . . 119.5 ?
    C6D C7D C8D . . 119.7(2) ?
    C6D C7D H7D . . 120.2 ?
    C8D C7D H7D . . 120.2 ?
    O8D C8D C9D . . 123.2(2) ?
    O8D C8D C7D . . 117.3(2) ?
    C9D C8D C7D . . 119.4(2) ?
    C8D O8D H8D . . 108.3(13) ?
    C8D C9D C10D . . 120.8(2) ?
    C8D C9D H9D . . 119.6 ?
    C10D C9D H9D . . 119.6 ?
    C5D C10D C9D . . 119.6(2) ?
    C5D C10D H10D . . 120.2 ?
    C9D C10D H10D . . 120.2 ?
loop_
    _geom_torsion_atom_site_label_1
    _geom_torsion_atom_site_label_2
    _geom_torsion_atom_site_label_3
    _geom_torsion_atom_site_label_4
    _geom_torsion_site_symmetry_1
    _geom_torsion_site_symmetry_2
    _geom_torsion_site_symmetry_3
    _geom_torsion_site_symmetry_4
    _geom_torsion
    _geom_torsion_publ_flag
    O1A C2A C3A O4A . . . . -168.89(17) y
    C2A C3A O4A C5A . . . . -177.71(18) n
    C3A O4A C5A C6A . . . . 2.9(3) n
    C3A O4A C5A C10A . . . . -178.20(19) n
    O4A C5A C6A C7A . . . . 178.77(19) n
    C10A C5A C6A C7A . . . . -0.1(3) n
    C5A C6A C7A C8A . . . . 0.0(3) n
    C6A C7A C8A O8A . . . . -179.3(2) n
    C6A C7A C8A C9A . . . . 0.1(3) n
    C7A C8A C9A C10A . . . . 0.0(3) n
    O8A C8A C9A C10A . . . . 179.3(2) n
    C8A C9A C10A C5A . . . . -0.1(3) n
    O4A C5A C10A C9A . . . . -178.77(19) n
    C6A C5A C10A C9A . . . . 0.2(3) n
    O1B C2B C3B O4B . . . . 72.9(2) y
    C2B C3B O4B C5B . . . . 174.15(18) n
    C3B O4B C5B C10B . . . . 10.5(3) n
    C3B O4B C5B C6B . . . . -170.01(19) n
    O4B C5B C6B C7B . . . . 179.37(19) n
    C10B C5B C6B C7B . . . . -1.1(3) n
    C5B C6B C7B C8B . . . . 0.2(3) n
    C6B C7B C8B C9B . . . . 0.6(3) n
    C6B C7B C8B O8B . . . . -178.9(2) n
    O8B C8B C9B C10B . . . . 179.1(2) n
    C7B C8B C9B C10B . . . . -0.4(3) n
    C8B C9B C10B C5B . . . . -0.5(3) n
    O4B C5B C10B C9B . . . . -179.2(2) n
    C6B C5B C10B C9B . . . . 1.3(3) n
    O1C C2C C3C O4C . . . . -65.8(2) y
    C2C C3C O4C C5C . . . . -166.76(18) n
    C3C O4C C5C C6C . . . . -4.2(3) n
    C3C O4C C5C C10C . . . . 174.66(19) n
    O4C C5C C6C C7C . . . . 176.9(2) n
    C10C C5C C6C C7C . . . . -1.9(3) n
    C5C C6C C7C C8C . . . . 0.8(3) n
    C6C C7C C8C O8C . . . . -179.7(2) n
    C6C C7C C8C C9C . . . . 0.6(3) n
    C7C C8C C9C C10C . . . . -0.9(3) n
    O8C C8C C9C C10C . . . . 179.4(2) n
    C8C C9C C10C C5C . . . . -0.2(3) n
    O4C C5C C10C C9C . . . . -177.3(2) n
    C6C C5C C10C C9C . . . . 1.6(3) n
    O1D C2D C3D O4D . . . . 71.8(2) y
    C2D C3D O4D C5D . . . . 176.98(18) n
    C3D O4D C5D C6D . . . . -170.15(19) n
    C3D O4D C5D C10D . . . . 9.3(3) n
    C10D C5D C6D C7D . . . . 1.2(3) n
    O4D C5D C6D C7D . . . . -179.3(2) n
    C5D C6D C7D C8D . . . . -0.1(3) n
    C6D C7D C8D O8D . . . . -179.8(2) n
    C6D C7D C8D C9D . . . . -0.8(3) n
    O8D C8D C9D C10D . . . . 179.6(2) n
    C7D C8D C9D C10D . . . . 0.7(3) n
    C6D C5D C10D C9D . . . . -1.3(3) n
    O4D C5D C10D C9D . . . . 179.2(2) n
    C8D C9D C10D C5D . . . . 0.3(3) n
loop_
    _geom_hbond_atom_site_label_D
    _geom_hbond_atom_site_label_H
    _geom_hbond_atom_site_label_A
    _geom_hbond_site_symmetry_A
    _geom_hbond_distance_DH
    _geom_hbond_distance_HA
    _geom_hbond_distance_DA
    _geom_hbond_angle_DHA
    O1A H1A O1C 2_666 0.840(9) 1.851(11) 2.671(2) 165(2)
    O8A H8A O1B 2_557 0.838(9) 1.735(9) 2.565(2) 170(2)
    O1B H1B O1D 2_656 0.836(9) 1.884(9) 2.707(2) 168(2)
    O8B H8B O1A 2_666 0.839(8) 1.789(9) 2.617(2) 169(2)
    O1C H1C O4D . 0.835(9) 2.124(13) 2.830(2) 142.1(18)
    O8C H8C O8B 1_455 0.840(9) 1.882(9) 2.721(2) 176(2)
    O1D H1D O8C 2_656 0.840(9) 2.018(13) 2.800(2) 155(2)
    O8D H8D O8A 1_754 0.841(9) 1.879(9) 2.707(2) 167(2)
    C2A H2A1 O4B . 0.99 2.48 3.452(3) 168
    C2B H2B2 O4A . 0.99 2.58 3.450(3) 147
    C2C H2C1 O8A 1_654 0.99 2.44 3.402(3) 163
    C9B H9B O4A 1_655 0.95 2.54 3.361(3) 145
    C2C H2C2 O8D 2_765 0.99 2.49 3.337(3) 144
    C2D H2D2 O4C . 0.99 2.57 3.478(3) 152
_iucr_refine_instructions_details
;
TITL sb516_hy in P-1 - sadabs 0.9098/0.9970
CELL 0.71073  10.0388  10.2425  15.0692  83.916  86.470  77.124
ZERR    8.00   0.0010   0.0008   0.0011   0.008   0.009   0.008
LATT  1
SFAC C H O
UNIT 64 80 24
SHEL 7.0 0.84
OMIT     0   0   3
OMIT     1   2   1
L.S. 12
BOND
BOND $H
ACTA
CONF
SIZE 0.04 0.08 0.16
rem colourless plates
TEMP -150
FMAP 2
PLAN 20
EQIV $1 1-x, 1-y, 1-z
HTAB O1A O1C_$1
EQIV $2 -x, -y, 2-z
HTAB O8A O1B_$2
EQIV $3 1-x, -y, 1-z
HTAB O1B O1D_$3
HTAB O8B O1A_$1
HTAB O1C O4D
EQIV $4 -1+x, y, z
HTAB O8C O8B_$4
HTAB O1D O8C_$3
EQIV $5 2+x, y, -1+z
HTAB O8D O8A_$5
HTAB C2A O4B
HTAB C2B O4A
EQIV $6 1+x, y, -1+z
HTAB C2C O8A_$6
EQIV $7 1+x, y, z
HTAB C9B O4A_$7
EQIV $8 2-x, 1-y, -z
HTAB C2C O8D_$8
HTAB C2D O4C
HTAB
DFIX 0.84 O1A H1A O1B H1B O1C H1C O1D H1D =
          O8A H8A O8B H8B O8C H8C O8D H8D
SADI 0.01 O1A H1A O1B H1B O1C H1C O1D H1D =
          O8A H8A O8B H8B O8C H8C O8D H8D
SADI 0.02 C2A H1A C2B H1B C2C H1C C2D H1D
SADI 0.02 C8A H8A C8B H8B C8C H8C C8D H8D
WGHT    0.043300    0.215700
FVAR       0.15860
O1A   3    0.182323    0.524728    0.643268    11.00000    0.03002    0.03234 =
         0.02277    0.00886   -0.00118   -0.01313
H1A   2    0.216206    0.551216    0.685809    11.00000   -1.50000
C2A   1    0.151832    0.397317    0.672493    11.00000    0.03021    0.02344 =
         0.02190    0.00458    0.00159   -0.00508
AFIX  23
H2A1  2    0.234632    0.335409    0.696761    11.00000   -1.20000
H2A2  2    0.124172    0.358142    0.621092    11.00000   -1.20000
AFIX   0
C3A   1    0.038016    0.411613    0.743577    11.00000    0.02077    0.01846 =
         0.02064    0.00240   -0.00147   -0.00370
AFIX  23
H3A1  2    0.056803    0.465264    0.790398    11.00000   -1.20000
H3A2  2   -0.050260    0.456920    0.717165    11.00000   -1.20000
AFIX   0
O4A   3    0.033536    0.278175    0.780521    11.00000    0.01985    0.01792 =
         0.02327    0.00178    0.00323   -0.00314
C5A   1   -0.066755    0.264477    0.845421    11.00000    0.01315    0.02332 =
         0.01314   -0.00050   -0.00204   -0.00552
C6A   1   -0.165498    0.370830    0.873538    11.00000    0.01860    0.01778 =
         0.02122    0.00217   -0.00589   -0.00365
AFIX  43
H6A   2   -0.166141    0.460207    0.848786    11.00000   -1.20000
AFIX   0
C7A   1   -0.263660    0.345884    0.938231    11.00000    0.01548    0.02144 =
         0.02351   -0.00060   -0.00274    0.00001
AFIX  43
H7A   2   -0.331633    0.418614    0.957775    11.00000   -1.20000
AFIX   0
C8A   1   -0.263217    0.216473    0.974280    11.00000    0.01477    0.02622 =
         0.01956    0.00407    0.00079   -0.00420
O8A   3   -0.364699    0.198478    1.037653    11.00000    0.02358    0.03251 =
         0.03425    0.01402    0.00850    0.00170
H8A   2   -0.337700    0.133015    1.075339    11.00000   -1.50000
C9A   1   -0.164013    0.109859    0.946061    11.00000    0.02174    0.01804 =
         0.02231    0.00364   -0.00434   -0.00605
AFIX  43
H9A   2   -0.163633    0.020570    0.970893    11.00000   -1.20000
AFIX   0
C10A  1   -0.065892    0.133752    0.881853    11.00000    0.01643    0.01753 =
         0.02107   -0.00179   -0.00287   -0.00033
AFIX  43
H10A  2    0.002194    0.060910    0.862567    11.00000   -1.20000
AFIX   0
O1B   3    0.311226   -0.003522    0.839216    11.00000    0.03968    0.03351 =
         0.02178    0.00459   -0.00832   -0.01915
H1B   2    0.278608    0.008992    0.788496    11.00000   -1.50000
C2B   1    0.347757    0.115146    0.860980    11.00000    0.02770    0.02361 =
         0.01781   -0.00084   -0.00045   -0.00881
AFIX  23
H2B1  2    0.355713    0.110178    0.926468    11.00000   -1.20000
H2B2  2    0.273954    0.193731    0.843410    11.00000   -1.20000
AFIX   0
C3B   1    0.479469    0.135826    0.816033    11.00000    0.02443    0.02526 =
         0.01305    0.00150   -0.00048   -0.00391
AFIX  23
H3B1  2    0.511762    0.206233    0.843477    11.00000   -1.20000
H3B2  2    0.550197    0.051333    0.822953    11.00000   -1.20000
AFIX   0
O4B   3    0.456613    0.175999    0.723302    11.00000    0.01720    0.02938 =
         0.01769    0.00245    0.00078   -0.00536
C5B   1    0.563534    0.212062    0.671962    11.00000    0.01910    0.01715 =
         0.01712   -0.00481    0.00320   -0.00427
C6B   1    0.534713    0.271194    0.585940    11.00000    0.01605    0.01897 =
         0.02142   -0.00253   -0.00365   -0.00069
AFIX  43
H6B   2    0.444862    0.284019    0.565129    11.00000   -1.20000
AFIX   0
C7B   1    0.635891    0.311411    0.530550    11.00000    0.02147    0.02102 =
         0.01592    0.00069   -0.00207   -0.00247
AFIX  43
H7B   2    0.615594    0.351991    0.471879    11.00000   -1.20000
AFIX   0
C8B   1    0.767381    0.292402    0.560806    11.00000    0.01691    0.01641 =
         0.02006   -0.00365    0.00190   -0.00561
O8B   3    0.873636    0.332079    0.509614    11.00000    0.01959    0.02559 =
         0.02016    0.00662   -0.00074   -0.00413
H8B   2    0.844652    0.377126    0.462174    11.00000   -1.50000
C9B   1    0.796779    0.232344    0.645649    11.00000    0.01594    0.01945 =
         0.02567   -0.00257   -0.00356   -0.00041
AFIX  43
H9B   2    0.886968    0.218896    0.666009    11.00000   -1.20000
AFIX   0
C10B  1    0.695624    0.191310    0.701642    11.00000    0.02214    0.02105 =
         0.01323    0.00215   -0.00215   -0.00436
AFIX  43
H10B  2    0.716626    0.149298    0.759895    11.00000   -1.20000
AFIX   0
O1C   3    0.736420    0.418671    0.202512    11.00000    0.01898    0.02504 =
         0.03350   -0.00079    0.00287   -0.00359
H1C   2    0.772147    0.339955    0.191680    11.00000   -1.50000
C2C   1    0.599347    0.449526    0.173888    11.00000    0.02464    0.03441 =
         0.02212    0.00315   -0.00242   -0.00967
AFIX  23
H2C1  2    0.589245    0.384284    0.132124    11.00000   -1.20000
H2C2  2    0.579957    0.540377    0.141221    11.00000   -1.20000
AFIX   0
C3C   1    0.497486    0.445249    0.250526    11.00000    0.02001    0.01841 =
         0.02789    0.00685   -0.00392   -0.00284
AFIX  23
H3C1  2    0.511116    0.504750    0.295257    11.00000   -1.20000
H3C2  2    0.403347    0.476468    0.229147    11.00000   -1.20000
AFIX   0
O4C   3    0.517340    0.309202    0.289728    11.00000    0.01733    0.02075 =
         0.02449    0.00168    0.00305   -0.00446
C5C   1    0.415599    0.278201    0.349232    11.00000    0.01740    0.02112 =
         0.01578   -0.00154   -0.00431   -0.00576
C6C   1    0.302456    0.372757    0.376133    11.00000    0.02103    0.01598 =
         0.01867   -0.00043   -0.00194   -0.00377
AFIX  43
H6C   2    0.293521    0.465278    0.356022    11.00000   -1.20000
AFIX   0
C7C   1    0.202791    0.330850    0.432560    11.00000    0.01598    0.02103 =
         0.01790   -0.00364   -0.00096    0.00018
AFIX  43
H7C   2    0.124610    0.395002    0.450499    11.00000   -1.20000
AFIX   0
C8C   1    0.215855    0.196703    0.463051    11.00000    0.01737    0.02251 =
         0.01532    0.00096   -0.00198   -0.00640
O8C   3    0.117725    0.151933    0.519119    11.00000    0.01871    0.02588 =
         0.02534    0.00577    0.00241   -0.00111
H8C   2    0.044076    0.210093    0.517406    11.00000   -1.50000
C9C   1    0.330579    0.103287    0.437470    11.00000    0.02123    0.01637 =
         0.02184    0.00253   -0.00450   -0.00262
AFIX  43
H9C   2    0.340487    0.011179    0.459005    11.00000   -1.20000
AFIX   0
C10C  1    0.430569    0.143445    0.380822    11.00000    0.01679    0.02002 =
         0.02139   -0.00288   -0.00334    0.00024
AFIX  43
H10C  2    0.509170    0.079241    0.363556    11.00000   -1.20000
AFIX   0
O1D   3    0.800678    0.000170    0.320155    11.00000    0.03842    0.02111 =
         0.02418    0.00462   -0.00851   -0.01293
H1D   2    0.826113   -0.065077    0.358426    11.00000   -1.50000
C2D   1    0.836028    0.115965    0.348756    11.00000    0.02386    0.01764 =
         0.02063   -0.00119   -0.00290   -0.00404
AFIX  23
H2D1  2    0.842636    0.104568    0.414515    11.00000   -1.20000
H2D2  2    0.762597    0.195938    0.333319    11.00000   -1.20000
AFIX   0
C3D   1    0.969595    0.139508    0.306497    11.00000    0.02060    0.02249 =
         0.01862    0.00018   -0.00312   -0.00402
AFIX  23
H3D1  2    1.000697    0.207471    0.337263    11.00000   -1.20000
H3D2  2    1.040259    0.054841    0.312123    11.00000   -1.20000
AFIX   0
O4D   3    0.950638    0.185996    0.213835    11.00000    0.01602    0.02763 =
         0.01600    0.00127   -0.00138   -0.00462
C5D   1    1.062898    0.218989    0.165582    11.00000    0.01857    0.01675 =
         0.01826   -0.00366   -0.00078   -0.00514
C6D   1    1.038506    0.283213    0.080968    11.00000    0.01410    0.02528 =
         0.02183   -0.00208   -0.00313   -0.00084
AFIX  43
H6D   2    0.948429    0.302925    0.059632    11.00000   -1.20000
AFIX   0
C7D   1    1.143089    0.319143    0.026999    11.00000    0.02466    0.02467 =
         0.01636    0.00124   -0.00246   -0.00381
AFIX  43
H7D   2    1.125070    0.363138   -0.031126    11.00000   -1.20000
AFIX   0
C8D   1    1.275699    0.290516    0.058234    11.00000    0.01749    0.01643 =
         0.01770   -0.00212    0.00363   -0.00209
O8D   3    1.375865    0.328829    0.001951    11.00000    0.01924    0.02954 =
         0.02714    0.00271   -0.00050   -0.00557
H8D   2    1.452384    0.288132    0.021251    11.00000   -1.50000
C9D   1    1.299722    0.228403    0.142927    11.00000    0.01454    0.02032 =
         0.02215   -0.00369   -0.00167   -0.00226
AFIX  43
H9D   2    1.389553    0.209793    0.164583    11.00000   -1.20000
AFIX   0
C10D  1    1.193915    0.192411    0.197390    11.00000    0.01977    0.02259 =
         0.01928   -0.00139   -0.00420   -0.00372
AFIX  43
H10D  2    1.211383    0.149928    0.255952    11.00000   -1.20000
HKLF 4
REM  sb516_hy in P-1 - sadabs 0.9098/0.9970
REM R1 =  0.0507 for   3204 Fo > 4sig(Fo)  and  0.1063 for all   5282 data
REM    421 parameters refined using     48 restraints
END
WGHT      0.0433      0.2157
REM Highest difference peak  0.206,  deepest hole -0.273,  1-sigma level  0.057
Q1    1   0.2156  0.5028  0.2649  11.00000  0.05    0.21
Q2    1   0.5525  0.0101  0.4412  11.00000  0.05    0.21
Q3    1   0.9210  0.3488  0.0954  11.00000  0.05    0.20
Q4    1   0.3080  0.5918  0.2081  11.00000  0.05    0.19
Q5    1   0.9151  0.4286  0.0410  11.00000  0.05    0.18
Q6    1   0.5000  0.5000  0.5000  10.50000  0.05    0.18
Q7    1   0.2694  0.4179  0.2399  11.00000  0.05    0.18
Q8    1   0.2370  0.2396  0.8569  11.00000  0.05    0.18
Q9    1   0.8239  0.4014  0.0915  11.00000  0.05    0.18
Q10   1   1.1899  0.0366  0.2527  11.00000  0.05    0.17
Q11   1   0.0589  0.4091  0.3762  11.00000  0.05    0.17
Q12   1  -0.2230  0.4810  0.8077  11.00000  0.05    0.17
Q13   1   0.3047  0.3234  0.6543  11.00000  0.05    0.17
Q14   1   1.2854  0.0278  0.2968  11.00000  0.05    0.17
Q15   1   0.1828  0.2172  0.7206  11.00000  0.05    0.17
Q16   1   0.8275  0.4389  0.0036  11.00000  0.05    0.17
Q17   1   0.3936  0.0772  0.5275  11.00000  0.05    0.17
Q18   1   0.5298  0.1212  0.4141  11.00000  0.05    0.17
Q19   1   0.1928  0.4462  0.3498  11.00000  0.05    0.17
Q20   1   0.8806  0.3920  0.1795  11.00000  0.05    0.16
;
data_global
_journal_date_recd_electronic     2013-06-27
_journal_date_accepted     2013-07-17
_journal_name_full     'Acta Crystallographica, Section E'
_journal_year     2013
_journal_volume     69
_journal_issue      8
_journal_page_first     o1303
_journal_page_last     o1304
_journal_paper_category     QO
_journal_paper_doi     10.1107/S1600536813019818
_journal_coeditor_code     MW2112
_publ_contact_author_name     'Stefan Br\"ase'
_publ_contact_author_address
;
Institute of Organic Chemistry
Institute of Toxicology and Genetics
Karlsruhe Institute of Technology
Fritz-Haber-Weg 6
76131 Karlsruhe
Germany
;
_publ_contact_author_email     braese@kit.edu
_publ_contact_author_fax     '(+)49 721 608-48581'
_publ_contact_author_phone     '(+)49 721 608-42902'
_publ_section_title
;
4-(2-Hydroxyethoxy)phenol
;
loop_
    _publ_author_name
    _publ_author_address
    'Meister, Anne C.'
;
Institute of Organic Chemistry
Karlsruhe Institute of Technology
Fritz-Haber-Weg 6
76131 Karlsruhe
Germany
;
    'Lang, Mathias'
;
Institute of Organic Chemistry
Karlsruhe Institute of Technology
Fritz-Haber-Weg 6
76131 Karlsruhe
Germany
;
    'Nieger, Martin'
;
Laboratory of Inorganic Chemistry
Department of Chemistry
University of Helsinki
PO Box 55
00014 University of Helsinki
Finland
;
    'Br\"ase, Stefan'
;
Institute of Organic Chemistry
Institute of Toxicology and Genetics
Karlsruhe Institute of Technology
Fritz-Haber-Weg 6
76131 Karlsruhe
Germany
;
