# Supplementary material for: 4-(2-Hy­droxy­eth­oxy)phenol
Source: Acta Crystallogr Sect E Struct Rep Online. 2013 Jul 24;69(Pt 8):o1303–4. doi: 10.1107/S1600536813019818 (PMC3793793; doi:10.1107/S1600536813019818)
Supplement: Supplementary file 2 [file e-69-o1303-Isup2.hkl]

# 
# h,k,l, Fc-squared, Fo-squared, sigma(Fo-squared) and status flag 
# 
data_I
_shelx_title ' sb516_hy in P-1 - sadabs 0.9098/0.9970' 
_shelx_refln_list_code          4 
_shelx_F_calc_maximum      219.40 
_exptl_crystal_F_000       656.00 
_reflns_d_resolution_high  0.8400 
 
loop_ 
 _symmetry_equiv_pos_as_xyz 
 'x, y, z' 
 '-x, -y, -z' 
 
_cell_length_a    10.0388 
_cell_length_b    10.2425 
_cell_length_c    15.0692 
_cell_angle_alpha  83.916 
_cell_angle_beta   86.470 
_cell_angle_gamma  77.124 
 
_shelx_F_squared_multiplier     1.000 
 
loop_ 
 _refln_index_h 
 _refln_index_k 
 _refln_index_l 
 _refln_F_squared_calc 
 _refln_F_squared_meas 
 _refln_F_squared_sigma 
 _refln_observed_status 
   2   0   0      449.22      454.57      7.48 o 
   3   0   0      549.62      536.33      7.58 o 
   4   0   0      309.41      264.03      8.07 o 
   5   0   0       17.71       11.29      5.46 o 
   6   0   0      432.61      373.03      8.64 o 
   7   0   0       30.27       25.52      5.13 o 
   8   0   0      206.94      217.51      8.53 o 
   9   0   0      487.86      486.40     12.06 o 
  10   0   0      128.96      128.79     12.47 o 
  11   0   0       29.85       36.19     18.09 o 
 -11   1   0      185.41      182.77     38.76 o 
 -10   1   0      186.14      159.37     26.64 o 
  -9   1   0       37.48        4.41     27.83 o 
  -8   1   0      254.41      261.60      6.91 o 
  -7   1   0        1.31        0.56      9.25 o 
  -6   1   0       61.72       67.46      4.66 o 
  -5   1   0       70.28       65.18      6.19 o 
  -4   1   0       30.23       29.99      3.65 o 
  -3   1   0     1223.74     1147.89     30.81 o 
  -2   1   0      114.04       89.23      6.88 o 
  -1   1   0       23.34       23.43      3.00 o 
   2   1   0      220.55      282.24     10.29 o 
   3   1   0       29.34       31.08      5.03 o 
   4   1   0       17.95       19.79      5.27 o 
   5   1   0       10.15       -5.39      5.95 o 
   6   1   0      128.53      126.23      6.95 o 
   7   1   0      282.84      291.84      9.16 o 
   8   1   0      649.57      641.22     14.83 o 
   9   1   0      823.89      842.74     17.45 o 
  10   1   0      371.46      372.54     16.71 o 
  11   1   0      141.47      110.88     25.64 o 
 -11   2   0        0.29       27.69     26.15 o 
 -10   2   0      105.09       78.96     29.62 o 
  -9   2   0       16.10       28.26     23.44 o 
  -8   2   0      644.16      671.64     30.18 o 
  -7   2   0       55.88       67.02     12.51 o 
  -6   2   0       46.00       34.39     11.96 o 
  -5   2   0       26.76       34.93      9.60 o 
  -4   2   0     1702.60     1788.76     34.56 o 
  -3   2   0      577.30      578.06     17.35 o 
  -2   2   0     3624.71     3471.89     42.21 o 
  -1   2   0       40.95       33.58      3.16 o 
   0   2   0    20191.13    16516.14    176.67 o 
   1   2   0      334.65      387.12     13.99 o 
   2   2   0       88.39      104.61      6.41 o 
   3   2   0       17.36       22.71      4.27 o 
   4   2   0      202.51      218.27     14.75 o 
   5   2   0        1.02        5.65      5.64 o 
   6   2   0     2981.53     3145.11     33.50 o 
   7   2   0      551.58      545.47     12.55 o 
   8   2   0      860.55      904.28     19.04 o 
   9   2   0       17.34       12.72     19.08 o 
  10   2   0      147.40      164.29     31.61 o 
  11   2   0        3.09      -17.49     19.48 o 
 -10   3   0       33.22       48.76     17.75 o 
  -9   3   0        6.35        8.71     18.73 o 
  -8   3   0       74.67       40.00     16.96 o 
  -7   3   0       48.11       12.39     19.05 o 
  -6   3   0        4.23       -0.26     12.28 o 
  -5   3   0       69.77       88.06     12.87 o 
  -4   3   0        6.97       17.92     18.12 o 
  -3   3   0      155.33      216.71     19.10 o 
  -2   3   0     3462.18     3515.51     38.07 o 
  -1   3   0       26.90       26.53      3.64 o 
   0   3   0      216.32      204.13      7.33 o 
   1   3   0      153.08      143.21      7.50 o 
   2   3   0      108.90      101.87      5.95 o 
   3   3   0       88.61       76.08      7.72 o 
   4   3   0      190.28      209.21      7.53 o 
   5   3   0       12.47        4.54      7.18 o 
   6   3   0      255.90      257.21     10.88 o 
   7   3   0       30.53       40.52      8.57 o 
   8   3   0     2688.65     2600.81     48.49 o 
   9   3   0      110.94      119.03     14.31 o 
  10   3   0        1.63       -4.80     11.59 o 
  11   3   0       17.72       31.01     24.25 o 
 -10   4   0      106.23      127.20     27.09 o 
  -9   4   0        9.26       48.99     21.65 o 
  -8   4   0       64.99       86.97     21.51 o 
  -7   4   0      203.51      174.73     23.72 o 
  -6   4   0       82.81       65.96     20.74 o 
  -5   4   0      113.09      101.81     17.06 o 
  -4   4   0     2374.88     2363.40     75.34 o 
  -3   4   0       54.74       55.44      4.39 o 
  -2   4   0      695.19      713.45     16.31 o 
  -1   4   0      101.62       97.62      7.30 o 
   0   4   0       41.74       59.17     11.00 o 
   1   4   0      901.63      894.08     17.43 o 
   2   4   0      947.27      917.59     15.18 o 
   3   4   0      371.61      396.61     11.79 o 
   4   4   0       77.85       87.41      5.87 o 
   5   4   0      289.28      295.78      8.89 o 
   6   4   0     1797.34     1995.90     30.44 o 
   7   4   0      109.50      115.65     11.03 o 
   8   4   0     1954.27     1922.90     47.01 o 
   9   4   0       25.32       54.45     12.38 o 
  10   4   0      177.35      147.86     17.86 o 
  11   4   0        3.79       22.68     43.14 o 
  -9   5   0       53.59       57.54     22.25 o 
  -8   5   0       27.76       19.24     23.20 o 
  -7   5   0       93.79      103.63     23.83 o 
  -6   5   0        1.57        3.76     25.63 o 
  -5   5   0        1.46       17.19     19.41 o 
  -4   5   0     1608.11     1567.09     46.53 o 
  -3   5   0      138.57      148.85      6.53 o 
  -2   5   0      144.12      146.65      6.82 o 
  -1   5   0      169.29      170.51      7.71 o 
   0   5   0       31.77       51.03      9.36 o 
   1   5   0      585.77      574.12     18.71 o 
   2   5   0     2409.45     2579.84     32.30 o 
   3   5   0      110.00      109.97      7.03 o 
   4   5   0      480.92      511.37     13.01 o 
   5   5   0      100.23      115.96      9.11 o 
   6   5   0      469.55      481.18     20.50 o 
   7   5   0        2.26       -1.66      9.19 o 
   8   5   0     1756.95     1724.57     41.12 o 
   9   5   0       11.02       20.26     11.85 o 
  10   5   0       14.78       22.87     17.01 o 
  11   5   0       35.94       21.93     18.66 o 
  -8   6   0        2.24      -18.84     23.92 o 
  -7   6   0        3.65        2.82     21.73 o 
  -6   6   0       58.71       99.38     33.08 o 
  -5   6   0        0.11        2.47     20.66 o 
  -4   6   0      375.77      373.27      7.84 o 
  -3   6   0      489.17      484.21     10.49 o 
  -2   6   0      216.32      205.02      9.87 o 
  -1   6   0       47.99       39.90      7.60 o 
   0   6   0     1364.39     1452.30     23.77 o 
   1   6   0       44.81       42.91      8.02 o 
   2   6   0     1486.90     1613.01     29.89 o 
   3   6   0       81.49       84.85      7.26 o 
   4   6   0        4.01        5.20      7.40 o 
   5   6   0       28.77       47.86      9.99 o 
   6   6   0        0.00        4.11     10.88 o 
   7   6   0      169.75      162.09     14.27 o 
   8   6   0      111.20      139.31     12.57 o 
   9   6   0      303.01      322.24     29.91 o 
  10   6   0      330.10      341.78     35.38 o 
  11   6   0        0.42       10.64     16.36 o 
  -8   7   0        1.27       38.18     23.24 o 
  -7   7   0        4.31      -20.94     23.73 o 
  -6   7   0        0.42       13.35     23.49 o 
  -5   7   0        0.00       -2.88     24.45 o 
  -4   7   0      146.76      131.51     10.07 o 
  -3   7   0       28.16       32.84      7.57 o 
  -2   7   0     1696.23     1731.48     26.17 o 
  -1   7   0        6.32       12.41      6.74 o 
   0   7   0      706.95      708.90     16.78 o 
   1   7   0       16.72       10.46      9.06 o 
   2   7   0       84.18       98.53     12.17 o 
   3   7   0       75.45       78.44     16.07 o 
   4   7   0     1964.47     1944.69     29.48 o 
   5   7   0       88.62      108.01      9.73 o 
   6   7   0        1.93       -0.45     11.15 o 
   7   7   0        8.86       -1.76     11.30 o 
   8   7   0       72.25       77.13     15.93 o 
   9   7   0        3.36      -29.02     29.02 o 
  10   7   0       30.55       49.07     25.64 o 
  11   7   0       56.22       50.27     40.55 o 
  -7   8   0       35.80       41.46     22.37 o 
  -6   8   0        1.10        3.39     24.41 o 
  -5   8   0        0.10       20.67     40.95 o 
  -4   8   0      332.13      313.75     12.52 o 
  -3   8   0      113.22      115.90      8.19 o 
  -2   8   0        8.60        8.06      8.26 o 
  -1   8   0      550.23      548.75     16.94 o 
   0   8   0       30.58       35.76     21.18 o 
   1   8   0       13.40       10.17     16.25 o 
   2   8   0      497.97      510.29     23.23 o 
   3   8   0      188.47      216.34     20.70 o 
   4   8   0      113.56      126.45     15.95 o 
   5   8   0       14.31        9.52     27.03 o 
   6   8   0      430.39      413.58     37.37 o 
   7   8   0       53.37       82.71     28.23 o 
   8   8   0     1675.71     1630.78     74.34 o 
   9   8   0       32.02       35.25     54.86 o 
  10   8   0       21.55       10.15     25.95 o 
  -5   9   0        0.03        6.36     42.94 o 
  -4   9   0        7.89       61.62     41.35 o 
  -3   9   0        6.54       -3.79     14.56 o 
  -2   9   0     1503.42     1472.51     45.00 o 
  -1   9   0      107.27      138.85     13.84 o 
   0   9   0      364.87      348.08     18.19 o 
   1   9   0       37.65       55.50     12.32 o 
   2   9   0        0.14       -4.78     15.37 o 
   3   9   0       19.67        0.71     14.00 o 
   4   9   0      365.13      372.50     30.08 o 
   5   9   0        2.99      -22.59     23.89 o 
   6   9   0      680.99      712.16     36.46 o 
   7   9   0        3.84       -6.87     26.41 o 
   8   9   0       90.75       63.73     28.81 o 
   9   9   0       62.94       81.05     34.99 o 
  -4  10   0        3.37       81.50     43.73 o 
  -3  10   0       45.19       67.25     18.04 o 
  -2  10   0      184.53      196.93     22.58 o 
  -1  10   0       17.98       39.33     37.37 o 
   0  10   0      412.07      494.72     36.58 o 
   1  10   0       20.86       26.36     15.81 o 
   2  10   0      254.91      225.96     24.68 o 
   3  10   0       11.46       19.46     23.05 o 
   4  10   0        2.03       49.70     36.58 o 
   5  10   0      202.52      165.22     17.38 o 
   6  10   0        8.72      -21.40     26.28 o 
   7  10   0       67.26       22.13     27.13 o 
   8  10   0        0.01      -11.72     30.61 o 
  -2  11   0        9.96       -9.32     61.42 o 
  -1  11   0       23.39       53.41     21.34 o 
   0  11   0        2.24       20.72     17.14 o 
   1  11   0        4.51       11.96     14.98 o 
   2  11   0        2.40        5.99     15.81 o 
   3  11   0       49.54       32.83     12.95 o 
   4  11   0       98.74       96.38     13.90 o 
   5  11   0        5.88       -4.23     23.57 o 
   6  11   0       14.25       54.41     44.13 o 
   7  11   0        8.83       45.50     25.84 o 
   1  12   0       34.24       37.38     23.66 o 
   2  12   0        3.47      -14.14     32.40 o 
   3  12   0        6.71       20.88     24.96 o 
   4  12   0        0.93       15.11     50.29 o 
  -3 -12   1        0.30        5.57     24.66 o 
  -2 -12   1       50.37       58.10     17.19 o 
  -7 -11   1        0.77       46.92     28.66 o 
  -6 -11   1       10.99       -5.44     27.96 o 
  -5 -11   1       42.50       55.67     25.44 o 
  -4 -11   1       11.10       -4.02     19.18 o 
  -3 -11   1       21.58       28.55     14.98 o 
  -2 -11   1        0.07       28.26     16.78 o 
  -1 -11   1       40.30       31.79     15.74 o 
   0 -11   1        5.89       -1.43     15.59 o 
   1 -11   1      113.02       86.81     25.05 o 
   2 -11   1       10.13       23.70     19.43 o 
  -8 -10   1       12.10       -6.46     25.28 o 
  -7 -10   1       38.22       18.89     20.91 o 
  -6 -10   1       19.98       65.03     28.24 o 
  -5 -10   1        1.14      -21.30     23.41 o 
  -4 -10   1        2.04       34.22     10.73 o 
  -3 -10   1      153.80      151.91     14.63 o 
  -2 -10   1        6.73       12.94     11.70 o 
  -1 -10   1       21.89       37.29     11.28 o 
   0 -10   1       44.27       35.31     10.72 o 
   1 -10   1      168.00      164.39     17.82 o 
   2 -10   1       65.98       54.63     39.76 o 
   3 -10   1       59.29       79.67     16.75 o 
   4 -10   1        1.52        7.44     15.51 o 
  -9  -9   1       70.75       27.30     27.23 o 
  -8  -9   1       34.71       14.39     27.69 o 
  -7  -9   1      333.26      371.20     33.59 o 
  -6  -9   1       74.47       62.06     19.78 o 
  -5  -9   1      102.01       69.94     25.72 o 
  -4  -9   1        1.20        3.91     12.73 o 
  -3  -9   1      539.56      510.11     18.14 o 
  -2  -9   1       35.35       37.79     12.18 o 
  -1  -9   1      111.76      105.04     14.29 o 
   0  -9   1       14.86        9.65     11.00 o 
   1  -9   1      184.97      177.36     13.03 o 
   2  -9   1      127.71      138.09     11.76 o 
   3  -9   1        1.06       -6.76     34.59 o 
   4  -9   1      172.78      186.04     26.84 o 
   5  -9   1       64.85       99.79     43.73 o 
 -10  -8   1       15.04       54.91     29.42 o 
  -9  -8   1       21.39       63.83     26.27 o 
  -8  -8   1       36.19       32.32     15.25 o 
  -7  -8   1       20.44        5.16     11.52 o 
  -6  -8   1      378.94      344.21     18.15 o 
  -5  -8   1        1.12       22.36     11.46 o 
  -4  -8   1       20.07       14.47      5.94 o 
  -3  -8   1     1203.49     1210.69     34.80 o 
  -2  -8   1       17.33        8.47     11.35 o 
  -1  -8   1      140.79      133.63     21.28 o 
   0  -8   1      164.07      170.15     23.14 o 
   1  -8   1        4.58       -3.72      7.04 o 
   2  -8   1      149.43      142.95     14.97 o 
   3  -8   1      814.55      831.52     22.16 o 
   4  -8   1        7.04       15.00      5.04 o 
   5  -8   1        3.15       47.31     40.55 o 
   6  -8   1        0.44       55.23     31.23 o 
 -10  -7   1       55.68       60.82     26.84 o 
  -9  -7   1      246.02      309.48     65.00 o 
  -8  -7   1      619.39      631.36     46.52 o 
  -7  -7   1     1136.15     1101.03     32.65 o 
  -6  -7   1      462.70      447.77     33.33 o 
  -5  -7   1      194.54      196.87     13.72 o 
  -4  -7   1        0.49       -0.42      6.10 o 
  -3  -7   1       37.39       29.43      6.92 o 
  -2  -7   1       27.95       23.53     17.73 o 
  -1  -7   1      285.24      315.48     14.81 o 
   0  -7   1      216.89      217.99     11.23 o 
   1  -7   1     2736.41     2747.49     37.19 o 
   2  -7   1      248.46      266.66     10.51 o 
   3  -7   1       45.41       49.03      6.38 o 
   4  -7   1      152.07      143.63      5.96 o 
   5  -7   1        6.18       15.52     23.02 o 
   6  -7   1       33.08       42.59     21.01 o 
   7  -7   1       20.71       12.36     21.93 o 
 -11  -6   1        0.16       -6.68     20.38 o 
 -10  -6   1      165.09      226.73     28.66 o 
  -9  -6   1      493.60      482.68     33.29 o 
  -8  -6   1      126.36      146.91     25.86 o 
  -7  -6   1      984.11      995.37     29.91 o 
  -6  -6   1       54.14       65.45     10.29 o 
  -5  -6   1      203.00      202.06     12.91 o 
  -4  -6   1       16.50        1.92      7.53 o 
  -3  -6   1      220.52      208.86     12.71 o 
  -2  -6   1        0.42       -1.78     10.01 o 
  -1  -6   1      543.61      620.97     16.69 o 
   0  -6   1      454.14      470.94     13.23 o 
   1  -6   1      136.28      134.62      6.81 o 
   2  -6   1       24.32       19.09      7.09 o 
   3  -6   1     2606.14     2551.67     29.73 o 
   4  -6   1       10.82       29.69     21.43 o 
   5  -6   1        1.99        6.81     26.42 o 
   6  -6   1       54.90       68.58     26.54 o 
   7  -6   1       29.33       37.49     20.63 o 
   8  -6   1      156.15      160.61     27.08 o 
 -11  -5   1       97.18      103.80     21.73 o 
 -10  -5   1        2.34       -8.44     12.48 o 
  -9  -5   1        1.28       19.89     14.59 o 
  -8  -5   1       89.65       72.83     15.21 o 
  -7  -5   1       24.80        2.58     10.85 o 
  -6  -5   1       15.23       20.58      8.93 o 
  -5  -5   1     2150.38     2256.98     32.88 o 
  -4  -5   1      129.36      127.42     12.52 o 
  -3  -5   1       16.72       25.29     10.33 o 
  -2  -5   1     1038.21     1112.37     23.41 o 
  -1  -5   1     4182.62     4495.42     58.29 o 
   0  -5   1      415.78      396.64     11.87 o 
   1  -5   1      380.44      351.19      8.64 o 
   2  -5   1       14.12        9.08      4.56 o 
   3  -5   1       95.55      104.48      5.32 o 
   4  -5   1        3.63       13.62     12.19 o 
   5  -5   1       58.85       82.71     22.54 o 
   6  -5   1        0.36      -17.23     17.65 o 
   7  -5   1        2.38       13.17     18.18 o 
   8  -5   1      130.13      141.72     24.09 o 
   9  -5   1       25.63       50.93     22.05 o 
 -11  -4   1      177.76      153.60     42.74 o 
 -10  -4   1        3.21       -4.92     12.06 o 
  -9  -4   1        0.02      -13.96     13.96 o 
  -8  -4   1       12.78       12.29     12.28 o 
  -7  -4   1     1678.30     1735.87     31.62 o 
  -6  -4   1        0.39       -3.86      7.85 o 
  -5  -4   1      298.25      312.43     11.63 o 
  -4  -4   1      208.33      200.19     13.05 o 
  -3  -4   1       17.09       62.02     21.87 o 
  -2  -4   1      556.42      585.58     16.48 o 
  -1  -4   1     2454.08     2495.87     35.12 o 
   0  -4   1       18.14       16.53      9.81 o 
   1  -4   1      503.59      495.71      9.66 o 
   2  -4   1       73.60       77.65      6.30 o 
   3  -4   1      110.90      123.68      4.21 o 
   4  -4   1       26.98       43.77     15.72 o 
   5  -4   1     2238.47     2404.88     51.70 o 
   6  -4   1       67.65       46.05     24.63 o 
   7  -4   1       28.95       33.24     19.37 o 
   8  -4   1       12.15       29.11     20.17 o 
   9  -4   1      548.81      529.82     32.21 o 
  10  -4   1       13.57       15.23     20.93 o 
 -11  -3   1        4.89       -9.14     24.25 o 
 -10  -3   1        0.00       -5.17     16.59 o 
  -9  -3   1      353.78      355.18     18.60 o 
  -8  -3   1       90.87       93.22     18.88 o 
  -7  -3   1      922.22      942.44     19.64 o 
  -6  -3   1      299.39      331.88     11.69 o 
  -5  -3   1       86.62       97.29      7.84 o 
  -4  -3   1      360.36      423.19     15.55 o 
  -3  -3   1      296.32      262.03     11.94 o 
  -2  -3   1       42.34       34.66      8.95 o 
  -1  -3   1      656.58      653.98     13.62 o 
   0  -3   1      373.79      360.51      9.53 o 
   1  -3   1     1092.53     1086.77     15.10 o 
   2  -3   1      307.34      336.44      6.66 o 
   3  -3   1      456.25      458.89     19.94 o 
   4  -3   1      256.16      246.07     15.90 o 
   5  -3   1       38.18       25.86     13.77 o 
   6  -3   1        0.05      -13.04     13.04 o 
   7  -3   1      114.77       59.00     20.10 o 
   8  -3   1       79.39      115.57     17.78 o 
   9  -3   1       66.85       43.16     16.65 o 
  10  -3   1       19.19       50.10     20.21 o 
 -11  -2   1       83.36       83.49     23.85 o 
 -10  -2   1        5.25       -3.13     12.36 o 
  -9  -2   1     3209.50     3329.09     88.30 o 
  -8  -2   1      334.26      336.71     13.04 o 
  -7  -2   1       45.44       38.46      7.31 o 
  -6  -2   1        6.99        2.57      8.38 o 
  -5  -2   1      352.65      382.13     10.28 o 
  -4  -2   1        0.77       -6.55      6.55 o 
  -3  -2   1     2740.55     2660.02     30.80 o 
  -2  -2   1      224.09      192.21      8.77 o 
  -1  -2   1       95.05      110.60      9.51 o 
   0  -2   1      484.48      484.94     16.69 o 
   1  -2   1    11938.05    10449.50    157.65 o 
   2  -2   1       36.15       24.50      7.40 o 
   3  -2   1     5111.04     5124.77     63.53 o 
   4  -2   1      975.77      962.52     19.71 o 
   5  -2   1     1538.12     1694.89     44.59 o 
   6  -2   1        6.29       35.68     16.12 o 
   7  -2   1      236.86      250.08     21.98 o 
   8  -2   1       22.73       19.29     34.16 o 
   9  -2   1      233.92      266.93     21.66 o 
  10  -2   1       66.14       46.57     19.29 o 
  11  -2   1      122.26      187.34     25.79 o 
 -11  -1   1      413.93      417.04     23.88 o 
 -10  -1   1      110.55       96.16     12.56 o 
  -9  -1   1      699.87      670.47     15.81 o 
  -8  -1   1       16.11       19.53      7.51 o 
  -7  -1   1      735.52      719.16     13.40 o 
  -6  -1   1      266.66      246.76      8.51 o 
  -5  -1   1      206.11      196.71      7.41 o 
  -4  -1   1        7.89       12.03      8.82 o 
  -3  -1   1       41.49       32.75      6.02 o 
  -2  -1   1        6.58        8.00      6.92 o 
  -1  -1   1       13.56       13.96      2.86 o 
   1  -1   1       10.37        4.85      3.94 o 
   2  -1   1      874.79      770.02     14.91 o 
   3  -1   1      149.65      135.03      9.14 o 
   4  -1   1       64.08       78.89     12.13 o 
   5  -1   1      258.75      255.01      6.55 o 
   6  -1   1       23.27       26.69      5.68 o 
   7  -1   1       48.30       51.34      3.68 o 
   8  -1   1      117.69      142.07     17.95 o 
   9  -1   1        0.33      -22.34     22.34 o 
  10  -1   1      109.80      103.37     25.07 o 
  11  -1   1       57.91       41.56     33.40 o 
 -11   0   1        3.55        2.85     10.77 o 
 -10   0   1      141.91      155.22     16.44 o 
  -9   0   1     4226.84     4187.27     51.67 o 
  -8   0   1        4.76        5.26      5.93 o 
  -7   0   1      321.63      334.28     10.17 o 
  -6   0   1      306.96      284.29      8.03 o 
  -5   0   1      312.78      290.44      7.71 o 
  -4   0   1       38.41       39.78      6.03 o 
  -3   0   1     3859.43     3547.33     38.15 o 
  -2   0   1       66.81       45.30     14.15 o 
   2   0   1      237.97      234.83      9.27 o 
   3   0   1     8139.47     7850.18     55.93 o 
   4   0   1        0.62       -3.25      4.97 o 
   5   0   1       14.31       19.03      4.49 o 
   6   0   1       11.04       12.39      8.27 o 
   7   0   1      220.76      227.00      7.83 o 
   8   0   1      121.69      117.48      8.45 o 
   9   0   1       40.39       40.86      9.54 o 
  10   0   1      260.16      254.70     14.77 o 
  11   0   1      280.07      264.30     40.74 o 
 -11   1   1      181.15      163.22     35.18 o 
 -10   1   1       95.73      116.07     23.59 o 
  -9   1   1      327.61      320.78      8.46 o 
  -8   1   1       10.96        8.03      8.18 o 
  -7   1   1       30.43       28.92      5.93 o 
  -6   1   1      182.64      184.38      6.41 o 
  -5   1   1       37.35       38.11      4.53 o 
  -4   1   1      165.03      148.47      7.17 o 
  -3   1   1       29.65       27.87      7.02 o 
  -2   1   1       55.08       53.53      4.76 o 
  -1   1   1        4.05       -2.53      2.53 o 
   2   1   1       38.81       56.39     10.20 o 
   3   1   1     1048.50      998.91     11.71 o 
   4   1   1       14.06       21.77      4.71 o 
   5   1   1      290.54      284.03      8.36 o 
   6   1   1      104.19      113.90      7.18 o 
   7   1   1        4.19       18.39      6.00 o 
   8   1   1      206.70      204.79      9.65 o 
   9   1   1        4.68        7.36      6.77 o 
  10   1   1       62.02       48.80     12.00 o 
  11   1   1        1.00       24.65     16.30 o 
 -11   2   1        1.58       30.26     25.30 o 
 -10   2   1      174.01      157.00     27.51 o 
  -9   2   1      944.33      920.75     41.87 o 
  -8   2   1       87.86       89.99     20.54 o 
  -7   2   1       98.73       92.20     13.13 o 
  -6   2   1      119.90      123.86     12.35 o 
  -5   2   1       67.78       64.13     11.39 o 
  -4   2   1      594.72      574.32     20.10 o 
  -3   2   1     3361.02     3420.15     33.63 o 
  -2   2   1       11.51        8.48      2.69 o 
  -1   2   1    48136.96    38463.99   1357.69 o 
   0   2   1       23.27       67.46     12.13 o 
   2   2   1      169.97      169.37      6.52 o 
   3   2   1      702.24      684.83     10.12 o 
   4   2   1       21.47       30.92      5.61 o 
   5   2   1     1808.23     1700.20     20.90 o 
   6   2   1       12.02       12.24      6.64 o 
   7   2   1       71.83       78.43      8.28 o 
   8   2   1       29.38       31.58      8.83 o 
   9   2   1      155.18      179.24     17.23 o 
  10   2   1      436.50      443.94     23.18 o 
  11   2   1        2.49       16.30     20.67 o 
 -10   3   1       77.15      119.51     23.92 o 
  -9   3   1       58.53       71.28     19.39 o 
  -8   3   1       10.24      -18.91     18.91 o 
  -7   3   1        6.29      -12.44     31.42 o 
  -6   3   1      279.61      252.08     16.96 o 
  -5   3   1       16.30       -3.53      9.94 o 
  -4   3   1      382.86      425.53     20.60 o 
  -3   3   1      337.56      343.19      7.97 o 
  -2   3   1       22.14       23.65      4.77 o 
  -1   3   1      176.72      181.83      5.88 o 
   0   3   1      118.59      131.10      7.23 o 
   1   3   1     6553.03     6402.68     74.05 o 
   2   3   1      107.25      102.86      8.57 o 
   3   3   1      349.50      350.87     10.37 o 
   4   3   1       24.22       21.30      6.63 o 
   5   3   1        0.49       -3.79      6.58 o 
   6   3   1      130.77      141.49      8.20 o 
   7   3   1      631.12      651.33     15.23 o 
   8   3   1       21.61       24.09      9.04 o 
   9   3   1      383.91      384.16     35.07 o 
  10   3   1        4.71        7.79     10.86 o 
  11   3   1        8.22      -12.32     21.47 o 
 -10   4   1        0.77       -8.03     23.27 o 
  -9   4   1      511.43      499.45     31.27 o 
  -8   4   1        2.30       11.17     16.93 o 
  -7   4   1      147.67      117.02     20.01 o 
  -6   4   1       97.06       99.64     14.89 o 
  -5   4   1        4.97        4.34     11.97 o 
  -4   4   1        0.10       -8.95      8.95 o 
  -3   4   1     4823.52     5044.94     49.24 o 
  -2   4   1      297.83      277.99      7.04 o 
  -1   4   1     5726.37     5677.43     60.42 o 
   0   4   1      583.13      611.82     12.79 o 
   1   4   1       42.56       51.95      9.10 o 
   2   4   1        6.27       49.38     11.70 o 
   3   4   1       30.64       28.06      9.44 o 
   4   4   1      150.83      147.50      9.05 o 
   5   4   1      237.22      243.68      8.62 o 
   6   4   1       52.47       51.48      7.04 o 
   7   4   1      682.23      667.43     17.73 o 
   8   4   1       27.66       26.36     13.85 o 
   9   4   1     2117.66     2242.29     80.12 o 
  10   4   1       23.37       11.21     21.07 o 
  11   4   1      143.07      127.22     27.83 o 
  -9   5   1       11.00       11.98     32.53 o 
  -8   5   1       68.07       54.61     23.08 o 
  -7   5   1       87.00       61.41     22.51 o 
  -6   5   1       17.58       31.36     24.70 o 
  -5   5   1      190.05      185.72     21.79 o 
  -4   5   1       82.93       76.92     19.08 o 
  -3   5   1        1.61        4.38      4.89 o 
  -2   5   1      237.90      205.40      8.57 o 
  -1   5   1      140.90      139.99      8.05 o 
   0   5   1        7.19        3.95      6.67 o 
   1   5   1       23.29       -3.75     10.21 o 
   2   5   1      181.51      156.68     12.48 o 
   3   5   1      658.13      695.20     19.01 o 
   4   5   1      199.62      213.12     14.06 o 
   5   5   1       29.79       33.96      8.03 o 
   6   5   1       82.27       91.73      7.69 o 
   7   5   1      736.02      775.23     21.53 o 
   8   5   1        7.88       22.62     12.51 o 
   9   5   1      581.15      557.74     24.29 o 
  10   5   1        5.46        8.70     16.76 o 
  11   5   1       61.02       47.36     18.85 o 
  -8   6   1      149.21      115.41     22.80 o 
  -7   6   1        1.63        2.78     19.99 o 
  -6   6   1       17.41       10.97     17.55 o 
  -5   6   1        1.10        0.25     24.57 o 
  -4   6   1        7.04       10.74      4.50 o 
  -3   6   1       75.54       90.49      6.05 o 
  -2   6   1       38.07       48.99      6.32 o 
  -1   6   1     3743.44     3661.03     44.22 o 
   0   6   1        0.03        1.30     11.20 o 
   1   6   1       82.16       79.38     10.94 o 
   2   6   1       21.89       19.24     11.01 o 
   3   6   1      406.53      465.97     17.19 o 
   4   6   1       48.84       61.64      9.95 o 
   5   6   1      274.48      296.11     17.73 o 
   6   6   1      212.68      218.08     10.56 o 
   7   6   1     1397.81     1454.26     28.43 o 
   8   6   1       61.44       49.22     15.29 o 
   9   6   1       43.68       38.59     23.18 o 
  10   6   1       96.32      145.29     37.97 o 
  11   6   1      102.02      111.62     35.38 o 
  -8   7   1       35.78        0.62     29.65 o 
  -7   7   1        0.61      -21.08     21.08 o 
  -6   7   1       50.17       43.61     22.45 o 
  -5   7   1      692.78      730.73     60.83 o 
  -4   7   1        5.52       -0.39      7.23 o 
  -3   7   1      731.85      703.51     18.59 o 
  -2   7   1       64.62       57.91     12.30 o 
  -1   7   1      280.94      296.14     12.33 o 
   0   7   1      722.44      714.73     17.25 o 
   1   7   1      135.96      146.26     10.20 o 
   2   7   1      185.53      178.68     14.40 o 
   3   7   1        7.18        2.89     11.39 o 
   4   7   1       71.00       74.88     18.08 o 
   5   7   1       22.12       46.46     13.42 o 
   6   7   1        0.08      -12.30     12.30 o 
   7   7   1     1260.75     1319.71     65.60 o 
   8   7   1      159.24      128.02     29.02 o 
   9   7   1       50.83       36.59     25.02 o 
  10   7   1       78.26       66.05     34.79 o 
  11   7   1      234.90      297.68     64.01 o 
  -7   8   1      120.41      184.45     27.35 o 
  -6   8   1       82.62       95.81     31.11 o 
  -5   8   1      226.38      203.55     48.90 o 
  -4   8   1      114.94      121.14      9.16 o 
  -3   8   1      157.75      161.16      8.89 o 
  -2   8   1        3.86        3.88      8.75 o 
  -1   8   1       75.44       85.81      9.54 o 
   0   8   1      104.88       95.36     13.03 o 
   1   8   1      388.14      418.09     17.94 o 
   2   8   1      388.96      378.23     17.99 o 
   3   8   1        6.20        4.66     15.49 o 
   4   8   1       16.52       -6.53     19.06 o 
   5   8   1     1285.01     1214.51     45.82 o 
   6   8   1       76.29       66.96     18.78 o 
   7   8   1      256.83      294.14     29.82 o 
   8   8   1       74.80       53.05     26.39 o 
   9   8   1      210.80      221.67     31.04 o 
  10   8   1       63.94       86.93     31.41 o 
  -5   9   1       23.25       54.07     43.73 o 
  -4   9   1        3.09        2.39     13.12 o 
  -3   9   1       26.80       44.53     18.29 o 
  -2   9   1       18.63       18.49     12.14 o 
  -1   9   1      257.62      259.71     15.15 o 
   0   9   1      205.98      182.53     15.35 o 
   1   9   1        1.04       13.52     13.93 o 
   2   9   1       47.89       39.25     14.88 o 
   3   9   1       23.60       30.46     15.63 o 
   4   9   1        8.77       -1.34     23.61 o 
   5   9   1      310.58      364.14     47.91 o 
   6   9   1      208.68      222.33     25.91 o 
   7   9   1      340.52      314.99     32.01 o 
   8   9   1      214.62      192.70     30.35 o 
   9   9   1      346.27      377.02     30.21 o 
  -4  10   1       74.33       72.03     15.22 o 
  -3  10   1       84.81      108.54     21.47 o 
  -2  10   1       36.62       52.88     23.06 o 
  -1  10   1        4.89       21.06     15.04 o 
   0  10   1       21.72       23.68     11.48 o 
   1  10   1       24.76       23.48     10.36 o 
   2  10   1       51.66       29.75     14.17 o 
   3  10   1       75.49       67.97     25.30 o 
   4  10   1       89.84       95.51     26.14 o 
   5  10   1      253.39      257.56     29.91 o 
   6  10   1        3.58      -26.09     26.09 o 
   7  10   1      174.98      196.26     38.17 o 
   8  10   1        4.94      -10.85     31.21 o 
  -2  11   1       13.93       54.07     25.05 o 
  -1  11   1       15.47       27.03     27.03 o 
   0  11   1        2.08        5.20     19.34 o 
   1  11   1        0.01       12.52     22.86 o 
   2  11   1        0.57        2.78     20.71 o 
   3  11   1       28.56        8.80     16.87 o 
   4  11   1       19.73        5.32     17.40 o 
   5  11   1        2.01        3.44     25.84 o 
   6  11   1       38.50       20.96     26.64 o 
   7  11   1       29.58       93.88     29.86 o 
   1  12   1      105.04       92.24     34.59 o 
   2  12   1        1.65       10.54     23.90 o 
   3  12   1       13.12       -8.23     30.22 o 
   4  12   1       45.64       45.41     35.78 o 
  -6 -11   2       11.83       51.79     24.88 o 
  -5 -11   2       77.78       42.94     22.06 o 
  -4 -11   2       13.85       59.73     21.91 o 
  -3 -11   2        4.61       15.53     13.05 o 
  -2 -11   2      178.31      148.84     18.08 o 
  -1 -11   2        0.44        9.76     15.33 o 
   0 -11   2       75.48       97.91     23.26 o 
   1 -11   2        5.67      -15.64     21.11 o 
   2 -11   2        6.33      -12.44     17.72 o 
  -8 -10   2       38.95       55.57     29.50 o 
  -7 -10   2        0.61       -3.86     20.38 o 
  -6 -10   2        9.46       33.65     26.35 o 
  -5 -10   2        4.48       -2.11     23.72 o 
  -4 -10   2       85.42       95.11     12.76 o 
  -3 -10   2       40.16       38.01     13.59 o 
  -2 -10   2       24.18       41.55     12.54 o 
  -1 -10   2       47.19       35.02     17.04 o 
   0 -10   2        0.41       -2.40     15.83 o 
   1 -10   2        3.00      -14.21     18.16 o 
   2 -10   2      383.20      447.49     32.00 o 
   3 -10   2       45.62      140.74     42.54 o 
   4 -10   2        0.09      -14.71     14.71 o 
  -9  -9   2       32.50       34.50     26.97 o 
  -8  -9   2      298.16      319.72     33.80 o 
  -7  -9   2        0.80       11.78     26.42 o 
  -6  -9   2       67.93       77.82     10.60 o 
  -5  -9   2      351.34      356.91     16.60 o 
  -4  -9   2       94.67       89.12      7.20 o 
  -3  -9   2       28.36       12.29      9.77 o 
  -2  -9   2        8.03        2.46     10.83 o 
  -1  -9   2        0.04       -5.46     16.73 o 
   0  -9   2      269.08      259.45     15.18 o 
   1  -9   2        2.07        4.16     10.45 o 
   2  -9   2        0.25       24.77     11.96 o 
   3  -9   2      139.00      148.33     41.35 o 
   4  -9   2       58.28       78.04     12.80 o 
   5  -9   2       68.23       71.56     34.59 o 
 -10  -8   2       18.04       19.45     70.17 o 
  -9  -8   2       94.34      111.10     25.99 o 
  -8  -8   2       31.12       19.17     24.41 o 
  -7  -8   2      274.37      239.95     17.41 o 
  -6  -8   2     1680.07     1587.62     37.42 o 
  -5  -8   2      169.96      180.87     12.98 o 
  -4  -8   2       13.66       13.99     12.20 o 
  -3  -8   2       26.15       22.55     16.21 o 
  -2  -8   2       61.15       59.93     11.55 o 
  -1  -8   2        0.82      -11.65     11.65 o 
   0  -8   2        6.69      -10.27     10.27 o 
   1  -8   2       58.12       62.51      9.86 o 
   2  -8   2      210.61      195.62     10.00 o 
   3  -8   2      374.33      384.12     11.77 o 
   4  -8   2      699.30      679.75     18.91 o 
   5  -8   2      129.05       76.73     43.33 o 
   6  -8   2      129.01      171.75     48.11 o 
 -10  -7   2       24.78        9.20     49.50 o 
  -9  -7   2       15.15       58.09     25.69 o 
  -8  -7   2      613.13      655.92     38.93 o 
  -7  -7   2        2.83        6.99     12.51 o 
  -6  -7   2        0.05        1.18     11.78 o 
  -5  -7   2      129.92      133.19     20.71 o 
  -4  -7   2      602.06      605.22     25.15 o 
  -3  -7   2       54.24       51.16     13.33 o 
  -2  -7   2       88.93       92.93      9.90 o 
  -1  -7   2       47.25       57.52      8.65 o 
   0  -7   2       40.19       33.73      8.35 o 
   1  -7   2      177.31      175.28      7.78 o 
   2  -7   2       10.58       13.70      6.27 o 
   3  -7   2      118.63      119.51      8.93 o 
   4  -7   2      808.37      794.59     13.51 o 
   5  -7   2        2.64      -23.85     28.23 o 
   6  -7   2       25.09       25.40     37.37 o 
   7  -7   2       27.87       19.46     19.76 o 
 -11  -6   2        0.07      -25.98     27.63 o 
 -10  -6   2      254.53      293.45     39.56 o 
  -9  -6   2        5.68       27.83     23.19 o 
  -8  -6   2        9.65       23.14     57.85 o 
  -7  -6   2      155.36      144.27     13.65 o 
  -6  -6   2       10.72       20.73      9.79 o 
  -5  -6   2       41.87       33.75     12.62 o 
  -4  -6   2     2740.41     2901.51     46.55 o 
  -3  -6   2       12.79       25.17      7.88 o 
  -2  -6   2       69.02       60.72     13.82 o 
  -1  -6   2      998.72     1011.86     19.32 o 
   0  -6   2     2620.38     2732.20     33.45 o 
   1  -6   2        9.80        9.36      5.10 o 
   2  -6   2       33.74       30.73      9.36 o 
   3  -6   2        9.73        7.53      5.45 o 
   4  -6   2      228.86      215.09     17.34 o 
   5  -6   2       53.87       93.68     30.61 o 
   6  -6   2        3.23       19.11     31.87 o 
   7  -6   2        5.47       -9.94     20.07 o 
   8  -6   2        0.03       11.62     21.88 o 
 -11  -5   2       25.66       31.41     21.06 o 
 -10  -5   2      304.50      322.00     26.39 o 
  -9  -5   2       13.24       -2.70     31.51 o 
  -8  -5   2        1.78      -11.29     12.96 o 
  -7  -5   2       44.59       32.85     10.62 o 
  -6  -5   2      417.44      396.38     14.32 o 
  -5  -5   2       42.27       35.08     11.16 o 
  -4  -5   2      234.73      249.53     12.96 o 
  -3  -5   2      215.66      216.47     13.27 o 
  -2  -5   2      259.18      250.61     10.12 o 
  -1  -5   2      722.06      751.76     16.46 o 
   0  -5   2      197.68      164.79      8.61 o 
   1  -5   2      195.63      227.39      9.84 o 
   2  -5   2       33.45       37.93      4.88 o 
   3  -5   2      136.13      130.39      5.63 o 
   4  -5   2      178.11      183.88     13.51 o 
   5  -5   2       17.24      -15.81     15.81 o 
   6  -5   2      149.15      135.61     23.36 o 
   7  -5   2       27.64        8.31     35.52 o 
   8  -5   2       66.02       73.70     29.29 o 
   9  -5   2       19.93       32.26     27.75 o 
 -11  -4   2       44.33       61.59     30.41 o 
 -10  -4   2        6.48       23.52     32.60 o 
  -9  -4   2       90.45       51.67     13.34 o 
  -8  -4   2      140.89      173.79     32.72 o 
  -7  -4   2       96.83      109.51     12.68 o 
  -6  -4   2        4.08        4.13     10.08 o 
  -5  -4   2      196.54      198.59     11.00 o 
  -4  -4   2     3571.10     3907.36     53.84 o 
  -3  -4   2      357.47      332.33     13.82 o 
  -2  -4   2       79.74       65.97      9.70 o 
  -1  -4   2       23.43       -4.25      7.70 o 
   0  -4   2     3788.74     3940.67     44.83 o 
   1  -4   2       96.78      104.73      7.62 o 
   2  -4   2       58.59       57.68      5.13 o 
   3  -4   2      196.96      200.18      5.44 o 
   4  -4   2        0.56       -3.51     12.11 o 
   5  -4   2       91.60      103.72     12.92 o 
   6  -4   2       14.29        5.32     14.95 o 
   7  -4   2       86.77       79.91     20.80 o 
   8  -4   2      148.61      155.94     22.09 o 
   9  -4   2      100.63      134.52     26.18 o 
  10  -4   2      470.14      427.49     31.79 o 
 -11  -3   2       32.00       65.20     26.64 o 
 -10  -3   2       14.59       22.66     18.62 o 
  -9  -3   2       15.18       -4.16     11.66 o 
  -8  -3   2      284.68      291.78     13.37 o 
  -7  -3   2      164.16      184.25      8.90 o 
  -6  -3   2      748.14      766.36     17.42 o 
  -5  -3   2       86.56      109.72     14.63 o 
  -4  -3   2      423.15      477.56     18.25 o 
  -3  -3   2      211.53      194.63     12.40 o 
  -2  -3   2      778.33      769.03     16.45 o 
  -1  -3   2      641.86      604.04     11.76 o 
   0  -3   2      106.28      100.63      7.64 o 
   1  -3   2      179.18      182.25      6.35 o 
   2  -3   2      408.69      390.85      7.58 o 
   3  -3   2      147.03      137.07     11.13 o 
   4  -3   2      122.68      127.84     12.27 o 
   5  -3   2        7.42       -9.97     16.12 o 
   6  -3   2      260.95      261.19     14.17 o 
   7  -3   2        3.05       12.99     16.80 o 
   8  -3   2      137.49      118.46     17.79 o 
   9  -3   2      115.27       95.08     25.63 o 
  10  -3   2        2.79      -13.84     19.25 o 
 -11  -2   2        0.12      -15.59     15.59 o 
 -10  -2   2       15.77       36.42     12.91 o 
  -9  -2   2        0.20       -0.26     11.46 o 
  -8  -2   2     2378.20     2425.12     35.02 o 
  -7  -2   2       49.60       54.09      6.25 o 
  -6  -2   2      465.62      461.03     13.80 o 
  -5  -2   2      352.23      359.29     10.93 o 
  -4  -2   2     6025.17     6492.37     69.26 o 
  -3  -2   2      198.40      175.40     11.65 o 
  -2  -2   2      355.75      381.71     12.09 o 
  -1  -2   2      469.13      423.53      8.72 o 
   0  -2   2     7068.71     6506.04     60.37 o 
   1  -2   2        2.56       -1.88      4.84 o 
   2  -2   2     2122.29     2107.63     21.10 o 
   3  -2   2      253.94      266.04     14.69 o 
   4  -2   2     9600.84     9621.96    102.21 o 
   5  -2   2        0.03       -9.41      9.41 o 
   6  -2   2      113.12       86.98     12.15 o 
   7  -2   2        5.56       15.54     24.73 o 
   8  -2   2      211.62      143.82     18.71 o 
   9  -2   2       23.74       31.61     18.25 o 
  10  -2   2      624.72      615.79     31.10 o 
  11  -2   2        8.20       16.91     18.96 o 
 -11  -1   2        6.76      -18.89     28.23 o 
 -10  -1   2       40.25       48.16     14.98 o 
  -9  -1   2       42.04       37.86      8.87 o 
  -8  -1   2      113.91      109.30      9.62 o 
  -7  -1   2       98.82      104.43      7.50 o 
  -6  -1   2        0.11        7.31      5.34 o 
  -5  -1   2       46.37       47.15      6.74 o 
  -4  -1   2      171.08      151.63      8.61 o 
  -3  -1   2       42.88       52.02      7.20 o 
  -2  -1   2       42.50       39.33      7.22 o 
  -1  -1   2      229.16      219.36      7.65 o 
   0  -1   2        2.01       -1.97      5.61 o 
   1  -1   2       35.28       65.98      8.72 o 
   2  -1   2       30.06       25.88      2.82 o 
   3  -1   2        0.18       -3.17      3.17 o 
   4  -1   2      356.37      377.52      7.14 o 
   5  -1   2      550.62      555.86      8.05 o 
   6  -1   2      192.81      200.55      5.31 o 
   7  -1   2      107.69      101.30     17.82 o 
   8  -1   2       57.28       82.36     17.03 o 
   9  -1   2       58.89       54.94     17.53 o 
  10  -1   2       39.56       22.61     26.04 o 
  11  -1   2        2.87       27.78     23.39 o 
 -11   0   2        1.95       -8.14     13.52 o 
 -10   0   2      711.40      765.90     39.96 o 
  -9   0   2      326.24      299.48     10.63 o 
  -8   0   2     2437.51     2529.71     33.69 o 
  -7   0   2      238.69      247.58     11.56 o 
  -6   0   2       21.45       21.32      6.64 o 
  -5   0   2       36.85       28.18      6.87 o 
  -4   0   2     7898.63     7801.47     80.71 o 
  -3   0   2        4.94        4.03      4.94 o 
  -2   0   2     1792.32     1650.42     25.99 o 
  -1   0   2        5.15        2.88      4.00 o 
   1   0   2       42.52       43.28      3.27 o 
   2   0   2    44797.29    37065.24   1333.24 o 
   3   0   2       88.24       83.97      4.31 o 
   4   0   2     4482.69     4630.00     38.01 o 
   5   0   2      102.46      102.70      6.70 o 
   6   0   2      169.87      171.26      6.91 o 
   7   0   2       71.10       64.93      6.20 o 
   8   0   2      207.59      189.50      7.78 o 
   9   0   2       93.29       95.07      9.66 o 
  10   0   2      276.70      272.75     17.06 o 
  11   0   2      283.30      282.10     23.66 o 
 -11   1   2       15.90      -20.54     36.38 o 
 -10   1   2       19.01       15.34     14.67 o 
  -9   1   2      520.15      556.04     17.44 o 
  -8   1   2      120.47      138.84      9.30 o 
  -7   1   2      173.27      179.52      6.93 o 
  -6   1   2      177.88      183.64      6.76 o 
  -5   1   2      181.77      175.15      6.53 o 
  -4   1   2       38.95       53.09      5.61 o 
  -3   1   2      125.87      132.12      5.68 o 
  -2   1   2     2384.72     2262.94     22.06 o 
  -1   1   2       51.43       66.66      9.23 o 
   0   1   2        6.62       25.37      4.67 o 
   1   1   2       44.73       36.31      6.24 o 
   2   1   2       65.68       54.52      5.53 o 
   3   1   2      153.11      145.35      6.11 o 
   4   1   2        2.94       -5.30      5.90 o 
   5   1   2      414.16      412.77      9.54 o 
   6   1   2        0.78        8.52      5.83 o 
   7   1   2      111.28      111.69      7.82 o 
   8   1   2        0.00       12.91      7.13 o 
   9   1   2        6.60        4.25      6.87 o 
  10   1   2        2.88        6.36     15.11 o 
  11   1   2      229.34      243.71     23.06 o 
 -10   2   2      230.10      204.25     29.23 o 
  -9   2   2        0.45        5.76     23.61 o 
  -8   2   2      303.87      309.23     27.12 o 
  -7   2   2       68.43       74.96     11.44 o 
  -6   2   2      402.08      374.46     14.02 o 
  -5   2   2      107.45      106.69      5.13 o 
  -4   2   2      238.77      262.34      7.88 o 
  -3   2   2      323.46      339.92      7.10 o 
  -2   2   2    11402.18    10926.41     91.51 o 
  -1   2   2      480.36      464.84      8.89 o 
   0   2   2      656.63      610.46     10.13 o 
   1   2   2        0.30       -7.23      7.23 o 
   2   2   2      322.93      339.86     10.48 o 
   3   2   2        4.81       -1.69      6.35 o 
   4   2   2     1420.82     1395.22     17.76 o 
   5   2   2       54.38       45.01      6.75 o 
   6   2   2      260.48      258.26      8.62 o 
   7   2   2       15.09       19.02      7.97 o 
   8   2   2      118.34      131.61     10.26 o 
   9   2   2       12.41       20.97     10.32 o 
  10   2   2     1721.48     1735.33     44.41 o 
  11   2   2       94.34       96.21     21.07 o 
 -10   3   2       56.40       33.07     22.46 o 
  -9   3   2       19.39       13.34     23.57 o 
  -8   3   2      264.44      277.84     23.93 o 
  -7   3   2      194.58      148.70     26.74 o 
  -6   3   2      230.96      239.31     18.93 o 
  -5   3   2       34.36       29.36     19.60 o 
  -4   3   2        5.34        5.23      3.64 o 
  -3   3   2        7.81        7.75      4.42 o 
  -2   3   2     1150.80     1207.69     18.49 o 
  -1   3   2        3.43       -3.20      5.09 o 
   0   3   2    19373.17    18122.97    237.83 o 
   1   3   2      319.55      308.53      9.80 o 
   2   3   2     1453.13     1372.22     19.14 o 
   3   3   2       34.97       29.88      7.68 o 
   4   3   2        3.73       24.34     21.57 o 
   5   3   2       23.15       27.94      6.57 o 
   6   3   2      316.96      315.33     10.96 o 
   7   3   2      371.72      374.28     12.04 o 
   8   3   2      250.80      246.08     13.69 o 
   9   3   2      348.20      354.33     17.85 o 
  10   3   2      141.13      134.12     30.22 o 
  11   3   2      116.25       99.39     28.23 o 
 -10   4   2      237.06      261.24     26.40 o 
  -9   4   2      100.80       67.20     19.84 o 
  -8   4   2      208.57      204.66     21.08 o 
  -7   4   2      108.23      112.84     24.94 o 
  -6   4   2        0.55      -13.64     13.64 o 
  -5   4   2        6.12       17.03     11.11 o 
  -4   4   2      308.68      349.06     12.89 o 
  -3   4   2       26.68       22.30      3.89 o 
  -2   4   2      722.69      729.44     13.21 o 
  -1   4   2      685.05      697.10     11.20 o 
   0   4   2       39.89       54.02     12.76 o 
   1   4   2      263.98      304.99     12.49 o 
   2   4   2     3343.29     3340.16     38.83 o 
   3   4   2      303.23      325.10     11.12 o 
   4   4   2      409.89      394.17     14.90 o 
   5   4   2        4.22       -9.07     10.39 o 
   6   4   2       81.74       90.83      9.08 o 
   7   4   2      176.41      177.55     10.33 o 
   8   4   2      268.64      310.85     18.73 o 
   9   4   2       18.85       16.79     12.39 o 
  10   4   2      138.13      115.80     15.03 o 
  11   4   2        6.32       21.47     22.26 o 
  -9   5   2       15.58        9.22     21.89 o 
  -8   5   2       12.94       20.34     22.85 o 
  -7   5   2      172.71      186.64     30.02 o 
  -6   5   2       14.07        4.24     13.84 o 
  -5   5   2        2.36        5.35     18.78 o 
  -4   5   2      694.62      673.88     11.37 o 
  -3   5   2       45.97       39.42      5.03 o 
  -2   5   2      106.05      108.89      5.66 o 
  -1   5   2       32.70       25.51      4.94 o 
   0   5   2     7494.20     7619.46     81.05 o 
   1   5   2      112.92      123.42      9.15 o 
   2   5   2     1396.54     1460.65     27.14 o 
   3   5   2       12.38        0.98     13.94 o 
   4   5   2      423.25      429.09     21.00 o 
   5   5   2       53.39       56.25      9.90 o 
   6   5   2        7.81       -1.42      8.56 o 
   7   5   2        1.93        4.49      8.21 o 
   8   5   2     1115.07     1113.70     32.63 o 
   9   5   2       35.37       51.08     15.22 o 
  10   5   2       65.91       42.97     22.86 o 
  11   5   2       62.87       65.62     25.44 o 
  -8   6   2      399.69      395.32     32.25 o 
  -7   6   2       76.22       87.38     27.90 o 
  -6   6   2       31.81       14.01     33.59 o 
  -5   6   2       44.65       31.43     23.26 o 
  -4   6   2      514.82      534.47     17.52 o 
  -3   6   2        7.50        5.78      7.94 o 
  -2   6   2      275.35      275.66      9.37 o 
  -1   6   2       49.62       35.93      8.63 o 
   0   6   2      239.03      252.91     11.22 o 
   1   6   2      460.42      466.31     13.91 o 
   2   6   2      555.95      594.72     20.59 o 
   3   6   2      253.66      263.26     14.74 o 
   4   6   2      125.33      148.40     13.07 o 
   5   6   2      156.30      160.42     13.63 o 
   6   6   2      934.50      872.80     28.63 o 
   7   6   2       77.39       92.96     11.25 o 
   8   6   2     2779.34     2814.33     64.37 o 
   9   6   2        4.67        2.70     20.73 o 
  10   6   2       44.24       34.18     22.32 o 
  11   6   2       16.98       62.50     23.18 o 
  -7   7   2      143.58       99.00     23.63 o 
  -6   7   2       20.12       61.76     56.45 o 
  -5   7   2        0.32      -21.67     21.67 o 
  -4   7   2       61.78       65.96      7.28 o 
  -3   7   2       79.99       73.28     10.16 o 
  -2   7   2      232.62      232.26     10.67 o 
  -1   7   2        6.66       10.18      6.43 o 
   0   7   2     1201.03     1205.88     22.28 o 
   1   7   2        9.93       24.42      9.47 o 
   2   7   2      830.74      878.60     29.90 o 
   3   7   2      666.80      678.26     19.33 o 
   4   7   2        7.70        7.60     12.45 o 
   5   7   2        1.87       25.55     10.55 o 
   6   7   2      658.78      754.75     38.17 o 
   7   7   2       61.83       77.71     10.92 o 
   8   7   2      123.62      118.92     11.54 o 
   9   7   2      145.36      170.96     28.24 o 
  10   7   2       21.52       13.63     21.96 o 
  11   7   2       24.73       -4.18     17.01 o 
  -7   8   2      103.67      128.93     36.29 o 
  -6   8   2       56.71       80.64     28.03 o 
  -5   8   2       83.17       84.08     29.49 o 
  -4   8   2      223.26      239.58     12.45 o 
  -3   8   2        3.25       -4.90     10.96 o 
  -2   8   2     2889.93     2921.55     43.08 o 
  -1   8   2        6.82       -2.70      9.56 o 
   0   8   2       62.80       77.43     10.39 o 
   1   8   2      533.61      546.01     19.71 o 
   2   8   2       63.04       62.83     11.35 o 
   3   8   2       47.34       27.89     22.88 o 
   4   8   2        0.13       10.70     11.85 o 
   5   8   2       80.75       98.67     19.54 o 
   6   8   2      227.58      228.81     35.38 o 
   7   8   2      354.88      356.65     15.36 o 
   8   8   2      910.32      966.54     44.69 o 
   9   8   2       18.88      -13.00     81.10 o 
  10   8   2      338.70      337.53     33.57 o 
  -5   9   2       21.35       36.18     35.78 o 
  -4   9   2       49.04       38.96     15.51 o 
  -3   9   2      147.58      140.34     21.07 o 
  -2   9   2       17.27       32.07     14.02 o 
  -1   9   2       91.78       69.27     10.95 o 
   0   9   2     1237.31     1282.74     60.67 o 
   1   9   2      231.26      246.06     18.60 o 
   2   9   2      118.84       81.28     16.04 o 
   3   9   2        1.37       19.30     12.11 o 
   4   9   2       25.17       42.34     24.18 o 
   5   9   2       59.69      100.38     40.75 o 
   6   9   2       53.64       60.14     22.46 o 
   7   9   2       98.61       70.37     37.57 o 
   8   9   2      133.00      129.60     22.60 o 
   9   9   2      135.38      177.63     33.20 o 
  -4  10   2      331.75      383.25     25.84 o 
  -3  10   2        6.10       31.81     18.29 o 
  -2  10   2       33.60       51.68     23.06 o 
  -1  10   2       82.99      119.77     17.14 o 
   0  10   2       18.66       18.89     15.32 o 
   1  10   2       70.58       60.08     15.26 o 
   2  10   2        8.57       21.69     15.10 o 
   3  10   2        0.42      -10.14     23.90 o 
   4  10   2     1176.12     1077.26     45.54 o 
   5  10   2        2.77      -11.03     25.82 o 
   6  10   2        9.08       -0.76     18.53 o 
   7  10   2      245.83      231.60     31.91 o 
   8  10   2      136.74      177.64     45.92 o 
  -2  11   2        0.85       37.77     21.07 o 
  -1  11   2       39.16       10.34     26.24 o 
   0  11   2       21.38       15.84     17.08 o 
   1  11   2        9.22       13.47     20.83 o 
   2  11   2       48.48       52.68     21.47 o 
   3  11   2        7.87       60.30     18.62 o 
   4  11   2      300.33      326.19     53.27 o 
   5  11   2       21.17       32.84     26.56 o 
   6  11   2      171.13      166.72     41.94 o 
   7  11   2        5.79      -24.34     28.07 o 
   1  12   2       15.05       42.94     32.60 o 
   2  12   2      133.70      114.48     26.26 o 
   3  12   2        0.30        9.44     66.39 o 
   4  12   2      458.64      455.15     36.81 o 
  -6 -11   3        0.02      -20.66     20.66 o 
  -5 -11   3      158.15      202.25     54.67 o 
  -4 -11   3        4.80        1.55     41.94 o 
  -3 -11   3      182.90      140.65     37.57 o 
  -2 -11   3       48.58       57.14     16.05 o 
  -1 -11   3       16.18       42.53     15.59 o 
   0 -11   3        6.09       17.28     12.98 o 
   1 -11   3      129.04      163.60     24.05 o 
  -8 -10   3        3.04       39.72     29.35 o 
  -7 -10   3      250.10      207.93     44.93 o 
  -6 -10   3        0.73       -0.65     31.21 o 
  -5 -10   3      178.55      153.85     38.76 o 
  -4 -10   3      107.18      115.47     28.62 o 
  -3 -10   3      435.30      404.36     27.17 o 
  -2 -10   3       38.01       59.20     16.33 o 
  -1 -10   3       93.95       58.56     12.74 o 
   0 -10   3        0.63       10.45     14.16 o 
   1 -10   3       51.55       52.25     14.21 o 
   2 -10   3        0.12      -18.46     18.46 o 
   3 -10   3      251.80      286.70     22.71 o 
  -9  -9   3        0.07      -16.90     19.40 o 
  -8  -9   3       49.04       55.51     23.47 o 
  -7  -9   3      255.06      231.34     32.45 o 
  -6  -9   3        4.18        3.93     10.02 o 
  -5  -9   3        2.92       35.48     25.30 o 
  -4  -9   3        8.02       -3.01     10.91 o 
  -3  -9   3      785.88      761.28     25.69 o 
  -2  -9   3       73.49       50.65     11.66 o 
  -1  -9   3       70.34       87.72     11.88 o 
   0  -9   3       23.18       -0.26     15.55 o 
   1  -9   3       10.13        3.62      9.15 o 
   2  -9   3      162.10      156.50     15.39 o 
   3  -9   3       14.05       49.22     47.71 o 
   4  -9   3       69.78       77.80     23.26 o 
   5  -9   3      413.30      421.02     54.47 o 
  -9  -8   3       21.82       57.69     22.06 o 
  -8  -8   3        0.00       17.84     22.06 o 
  -7  -8   3       47.71       73.94     26.98 o 
  -6  -8   3      108.84       91.32     20.18 o 
  -5  -8   3       33.44       71.57     24.82 o 
  -4  -8   3      276.66      277.74     31.01 o 
  -3  -8   3        3.01       14.00      9.58 o 
  -2  -8   3        8.23       11.57     15.90 o 
  -1  -8   3        0.79        2.88     10.96 o 
   0  -8   3       21.00       15.02     13.43 o 
   1  -8   3     1341.71     1330.86     22.88 o 
   2  -8   3       20.02       11.95     10.58 o 
   3  -8   3      212.39      199.61      8.45 o 
   4  -8   3        1.53       -2.31     17.88 o 
   5  -8   3     1055.99     1173.22     76.33 o 
   6  -8   3        1.17       14.71     31.01 o 
 -10  -7   3        7.50       32.52     25.56 o 
  -9  -7   3        0.71       17.51     25.69 o 
  -8  -7   3      125.09      104.16     39.36 o 
  -7  -7   3      187.77      184.90     17.03 o 
  -6  -7   3      110.29      121.07     26.92 o 
  -5  -7   3     2204.21     2201.98     61.70 o 
  -4  -7   3       44.43       54.47     13.59 o 
  -3  -7   3      598.71      623.14     17.37 o 
  -2  -7   3        1.89       -1.15      8.46 o 
  -1  -7   3      115.60      121.55     10.53 o 
   0  -7   3      128.71      124.65      9.81 o 
   1  -7   3       12.45       24.62      8.56 o 
   2  -7   3       63.63       59.81      7.08 o 
   3  -7   3      535.47      513.37     11.55 o 
   4  -7   3       13.84       27.41      9.18 o 
   5  -7   3       29.67       36.18     29.42 o 
   6  -7   3        7.62       31.01     40.55 o 
   7  -7   3       11.96      -20.35     27.12 o 
 -11  -6   3        0.39      -13.66     24.00 o 
 -10  -6   3        0.18       18.79     19.67 o 
  -9  -6   3      195.91      177.57     33.20 o 
  -8  -6   3       15.00      -10.80     23.03 o 
  -7  -6   3     1733.66     1721.51     49.37 o 
  -6  -6   3       37.51       41.01     13.35 o 
  -5  -6   3      304.68      298.82     15.49 o 
  -4  -6   3        1.66       12.88     11.41 o 
  -3  -6   3       38.25       34.75      9.29 o 
  -2  -6   3      294.09      307.66     11.84 o 
  -1  -6   3      689.60      649.43     15.65 o 
   0  -6   3      188.94      206.99     10.57 o 
   1  -6   3     1703.06     1855.01     25.72 o 
   2  -6   3      568.24      561.18     11.48 o 
   3  -6   3       22.77       14.62      5.59 o 
   4  -6   3      285.22      278.29      7.04 o 
   5  -6   3      446.17      422.25     38.37 o 
   6  -6   3       20.67        0.20     25.91 o 
   7  -6   3       25.54       17.20     23.87 o 
   8  -6   3       94.94      117.07     26.54 o 
 -11  -5   3        3.47        5.43     28.62 o 
 -10  -5   3      157.35      180.94     24.31 o 
  -9  -5   3        0.96       10.12     20.00 o 
  -8  -5   3      108.26      106.62     15.27 o 
  -7  -5   3        0.55        0.30     10.08 o 
  -6  -5   3        0.07      -14.80     14.80 o 
  -5  -5   3        9.35       16.75     10.02 o 
  -4  -5   3      442.28      465.28     17.85 o 
  -3  -5   3      512.57      543.95     17.92 o 
  -2  -5   3      271.13      297.13     10.19 o 
  -1  -5   3     1085.97     1158.88     20.09 o 
   0  -5   3       25.62       22.35      7.54 o 
   1  -5   3      670.13      721.72     13.91 o 
   2  -5   3       55.10       54.64      5.96 o 
   3  -5   3      643.57      648.23     10.37 o 
   4  -5   3       46.57       65.80     11.79 o 
   5  -5   3       21.25       29.18     14.47 o 
   6  -5   3        5.51       -9.19     13.77 o 
   7  -5   3       32.25       16.99     26.82 o 
   8  -5   3        0.16      -11.05     23.00 o 
   9  -5   3      110.04      126.25     27.46 o 
 -11  -4   3       11.00       35.78     30.22 o 
 -10  -4   3       62.00       60.30     21.79 o 
  -9  -4   3       51.96       25.98     13.90 o 
  -8  -4   3       39.03       21.69     21.04 o 
  -7  -4   3        8.68        9.03     15.43 o 
  -6  -4   3       50.72       41.50     10.97 o 
  -5  -4   3     1233.00     1276.69     26.53 o 
  -4  -4   3       70.79       60.59      9.64 o 
  -3  -4   3     1188.52     1154.26     23.91 o 
  -2  -4   3      283.49      271.91     14.12 o 
  -1  -4   3     1172.35     1290.68     20.87 o 
   0  -4   3       18.28       51.70     10.39 o 
   1  -4   3     5445.58     5771.10     57.36 o 
   2  -4   3       89.42      100.62      6.16 o 
   3  -4   3      155.39      152.40      5.64 o 
   4  -4   3        0.04       -5.97      8.90 o 
   5  -4   3      161.20      138.14     17.88 o 
   6  -4   3        3.68        5.54     14.64 o 
   7  -4   3      103.95      112.51     19.29 o 
   8  -4   3       26.17       13.74     19.91 o 
   9  -4   3       42.99       70.38     22.80 o 
 -11  -3   3       17.62       42.54     28.62 o 
 -10  -3   3       17.75       19.54     19.88 o 
  -9  -3   3       90.45       87.03     11.58 o 
  -8  -3   3       17.00        6.10     10.11 o 
  -7  -3   3      552.02      565.45     18.87 o 
  -6  -3   3        3.35        1.08      6.56 o 
  -5  -3   3     1193.04     1272.52     21.46 o 
  -4  -3   3       19.22       -0.95     10.43 o 
  -3  -3   3      933.51      981.40     20.87 o 
  -2  -3   3      561.47      578.37     15.81 o 
  -1  -3   3       61.87       49.26      5.69 o 
   0  -3   3       35.50       25.19      6.67 o 
   1  -3   3      605.78      621.48     12.13 o 
   2  -3   3       12.42        6.07     12.53 o 
   3  -3   3      142.61      151.04      6.01 o 
   4  -3   3       25.11       25.73     11.16 o 
   5  -3   3      476.93      521.55     19.66 o 
   6  -3   3      143.48      158.03     14.58 o 
   7  -3   3      261.12      271.47     20.18 o 
   8  -3   3       11.03       34.99     31.95 o 
   9  -3   3       45.25       41.75     23.90 o 
  10  -3   3       84.03      132.56     26.94 o 
 -11  -2   3        0.10       22.84     16.43 o 
 -10  -2   3        0.41      -12.84     12.84 o 
  -9  -2   3       38.06       33.53     12.92 o 
  -8  -2   3       58.52       57.07     10.82 o 
  -7  -2   3     1686.56     1652.69     23.00 o 
  -6  -2   3        0.00        0.10      7.11 o 
  -5  -2   3     6005.60     6713.44     82.19 o 
  -4  -2   3      192.89      206.39     10.91 o 
  -3  -2   3     2049.92     2030.16     30.65 o 
  -2  -2   3      133.57      121.75      9.22 o 
  -1  -2   3     5416.25     5121.25     61.13 o 
   0  -2   3       20.05       16.43      5.23 o 
   1  -2   3     3779.96     3627.18     34.03 o 
   2  -2   3       45.79       42.12      3.78 o 
   3  -2   3     2014.56     1963.33     20.92 o 
   4  -2   3       45.55       45.49      6.35 o 
   5  -2   3     3065.92     3045.83     41.73 o 
   6  -2   3      248.07      267.91     14.02 o 
   7  -2   3        6.68        5.47     16.01 o 
   8  -2   3       65.87       38.36     16.77 o 
   9  -2   3        4.45        3.13     17.66 o 
  10  -2   3        4.11        0.86     25.13 o 
 -11  -1   3       39.74       33.08     14.94 o 
 -10  -1   3       12.49        5.28     10.56 o 
  -9  -1   3       26.01       16.22      9.48 o 
  -8  -1   3      649.03      644.67     16.18 o 
  -7  -1   3     2065.42     2034.87     30.92 o 
  -6  -1   3        5.10       19.86      8.39 o 
  -5  -1   3     1884.34     2052.78     28.61 o 
  -4  -1   3      194.53      232.41     13.37 o 
  -3  -1   3        7.60       -5.68      7.64 o 
  -2  -1   3       75.73       83.53      7.50 o 
  -1  -1   3       32.67       27.74      6.35 o 
   0  -1   3       10.42       11.94      6.31 o 
   1  -1   3       10.89        5.41      4.36 o 
   2  -1   3       16.50       17.41      3.25 o 
   3  -1   3      931.59      964.27     11.28 o 
   4  -1   3       52.09       54.55      7.91 o 
   5  -1   3      654.19      595.77      9.54 o 
   6  -1   3      173.53      167.06      5.58 o 
   7  -1   3       21.04       29.59      6.01 o 
   8  -1   3       51.81       46.80     16.32 o 
   9  -1   3      228.95      238.70     30.59 o 
  10  -1   3        0.43       26.09     27.96 o 
  11  -1   3       47.69       26.55     22.57 o 
 -11   0   3      151.58      204.05     33.20 o 
 -10   0   3        1.14      -10.42     13.23 o 
  -9   0   3      114.78      113.13      9.60 o 
  -8   0   3       70.23       73.20      8.75 o 
  -7   0   3     1545.35     1560.50     22.80 o 
  -6   0   3      298.88      300.87     10.31 o 
  -5   0   3     8886.39     9083.86     94.89 o 
  -4   0   3      160.28      192.77      9.18 o 
  -3   0   3     1245.88     1173.12     17.77 o 
  -2   0   3        3.64       -0.95      4.65 o 
  -1   0   3     2098.67     1906.02     25.54 o 
   1   0   3    18021.37    15230.80    155.17 o 
   2   0   3     1124.10     1065.79     13.23 o 
   3   0   3     2508.72     2395.45     25.91 o 
   4   0   3        0.70       -0.65      6.34 o 
   5   0   3      630.48      663.78     10.71 o 
   6   0   3      164.71      162.63      6.16 o 
   7   0   3       64.79       74.22      8.50 o 
   8   0   3      116.08      120.34      6.98 o 
   9   0   3      360.20      337.33     11.50 o 
  10   0   3        0.01        8.04     12.67 o 
  11   0   3       98.92      120.75     12.87 o 
 -11   1   3       55.80       54.44     10.79 o 
 -10   1   3       48.32       54.96     11.53 o 
  -9   1   3       98.90      102.23      6.88 o 
  -8   1   3      408.38      415.66     11.42 o 
  -7   1   3      257.46      287.76      9.21 o 
  -6   1   3      343.03      337.98     11.77 o 
  -5   1   3       66.80       58.10      5.84 o 
  -4   1   3       43.15       34.23      7.28 o 
  -3   1   3        1.96        6.24      4.92 o 
  -2   1   3       13.26        8.56      3.75 o 
  -1   1   3      915.22      862.99     11.60 o 
   0   1   3      364.33      367.50      9.46 o 
   1   1   3     3272.17     3053.26     30.41 o 
   2   1   3        3.00       -1.89      4.03 o 
   3   1   3    10469.06    10540.20    106.97 o 
   4   1   3      563.06      554.59     10.44 o 
   5   1   3      731.75      818.43     13.12 o 
   6   1   3      314.89      336.03      9.33 o 
   7   1   3       29.79       26.42      9.25 o 
   8   1   3      114.57       99.46      8.19 o 
   9   1   3       25.87       28.71      7.16 o 
  10   1   3       41.84       38.56     15.90 o 
  11   1   3      511.49      498.55     28.62 o 
 -10   2   3        5.23        7.12     17.14 o 
  -9   2   3      714.87      717.92     19.13 o 
  -8   2   3      890.40      877.33     19.48 o 
  -7   2   3      592.67      613.36     14.18 o 
  -6   2   3      120.99      123.42      5.86 o 
  -5   2   3      403.42      364.25      8.73 o 
  -4   2   3        3.64       -1.09      7.20 o 
  -3   2   3      642.70      648.07     12.68 o 
  -2   2   3       78.98       75.99      5.56 o 
  -1   2   3      631.58      614.58      9.87 o 
   0   2   3       89.37       89.64      5.94 o 
   2   2   3      707.15      673.57     14.15 o 
   3   2   3      235.86      232.28      8.94 o 
   4   2   3      300.92      315.24     10.30 o 
   5   2   3      496.16      482.58     10.77 o 
   6   2   3       32.05       38.87      6.66 o 
   7   2   3      346.19      348.83     10.23 o 
   8   2   3      184.19      192.92     11.62 o 
   9   2   3       88.25       75.22     11.22 o 
  10   2   3        0.44       13.42     12.08 o 
  11   2   3        0.42      -21.47     21.47 o 
 -10   3   3        4.01        7.19     54.47 o 
  -9   3   3      222.20      222.68     41.35 o 
  -8   3   3      280.95      240.13     33.40 o 
  -7   3   3       88.22       76.09     21.42 o 
  -6   3   3       53.92       52.57      5.41 o 
  -5   3   3       13.48        7.13      4.34 o 
  -4   3   3        0.23       -0.09      4.17 o 
  -3   3   3      951.43     1065.67     19.94 o 
  -2   3   3       24.35       15.39      5.78 o 
  -1   3   3     6644.66     6562.92     62.44 o 
   0   3   3      516.51      528.11     11.15 o 
   1   3   3     3700.07     3532.55     39.93 o 
   2   3   3      110.88       90.54      8.61 o 
   3   3   3     1385.33     1400.40     24.10 o 
   4   3   3       16.76        8.23     10.46 o 
   5   3   3        0.00        6.84      6.36 o 
   6   3   3      111.97      113.95      7.94 o 
   7   3   3       52.64       59.71      7.65 o 
   8   3   3       26.47       18.35     10.24 o 
   9   3   3      335.48      336.90     21.03 o 
  10   3   3      138.54      117.89     18.13 o 
  11   3   3      327.17      419.83     35.78 o 
  -9   4   3      289.18      237.54     30.41 o 
  -8   4   3        3.39      -12.58     24.21 o 
  -7   4   3      365.20      385.25     61.82 o 
  -6   4   3       46.70       66.47     16.68 o 
  -5   4   3       39.47       43.52      4.92 o 
  -4   4   3       42.20       44.49      6.19 o 
  -3   4   3      899.30      900.28     13.81 o 
  -2   4   3       24.51       15.53      5.86 o 
  -1   4   3        0.00       25.84      9.82 o 
   0   4   3       83.72       85.37      7.98 o 
   1   4   3     6929.77     6738.75     71.75 o 
   2   4   3      141.38      114.02      9.11 o 
   3   4   3     2906.93     2831.21     35.94 o 
   4   4   3       50.36       43.96      7.91 o 
   5   4   3      569.42      593.72     14.52 o 
   6   4   3       90.48       92.47      9.61 o 
   7   4   3       30.07       34.61      8.73 o 
   8   4   3      399.68      395.50     23.01 o 
   9   4   3      345.11      342.54     22.15 o 
  10   4   3       29.11       45.34     18.13 o 
  11   4   3        0.32       34.59     27.03 o 
  -9   5   3      277.21      295.19     32.03 o 
  -8   5   3       13.99       38.30     28.23 o 
  -7   5   3      172.74      196.58     30.35 o 
  -6   5   3        9.97       -0.36     11.07 o 
  -5   5   3       35.03       38.05      5.51 o 
  -4   5   3        0.09       -4.32      4.32 o 
  -3   5   3      257.76      218.26      7.30 o 
  -2   5   3        9.96        9.66      5.15 o 
  -1   5   3     3421.03     3400.93     50.39 o 
   0   5   3       77.53       68.40      7.43 o 
   1   5   3      357.25      349.38     12.15 o 
   2   5   3       10.11        6.16      5.30 o 
   3   5   3        0.25       -9.75      9.96 o 
   4   5   3        4.38       -7.19      7.19 o 
   5   5   3       83.34       77.26      9.08 o 
   6   5   3        2.27       10.05      9.88 o 
   7   5   3        1.43       -8.32      8.72 o 
   8   5   3       11.77       19.39     11.30 o 
   9   5   3      762.76      732.04     27.41 o 
  10   5   3        0.39       58.81     22.06 o 
  11   5   3       48.30       35.05     18.11 o 
  -8   6   3       86.99       58.32     23.98 o 
  -7   6   3      417.59      412.74     37.53 o 
  -6   6   3      153.85      121.73     17.10 o 
  -5   6   3        1.60       10.20      4.50 o 
  -4   6   3        2.52        8.49      4.88 o 
  -3   6   3      423.70      434.00      9.96 o 
  -2   6   3      355.65      354.21      9.36 o 
  -1   6   3       18.75       21.83      5.40 o 
   0   6   3        2.18       -1.65      8.15 o 
   1   6   3      674.66      611.50     15.82 o 
   2   6   3      519.22      527.31     14.78 o 
   3   6   3      133.14      161.00     13.37 o 
   4   6   3      906.89      904.86     23.81 o 
   5   6   3      916.28      890.71     23.89 o 
   6   6   3        0.07        2.63     22.64 o 
   7   6   3      220.61      204.34     13.54 o 
   8   6   3        7.27       -6.01      9.07 o 
   9   6   3      862.21      824.11     30.19 o 
  10   6   3       12.47      -18.69     22.52 o 
  11   6   3       48.59       32.12     23.01 o 
  -7   7   3       40.35       -1.82     49.30 o 
  -6   7   3      178.89      133.97     26.39 o 
  -5   7   3      114.84      124.57     11.34 o 
  -4   7   3       60.18       69.32      9.83 o 
  -3   7   3      452.61      451.68     12.60 o 
  -2   7   3       25.68       28.21      7.94 o 
  -1   7   3      435.35      455.15     16.30 o 
   0   7   3      126.90      134.17     10.51 o 
   1   7   3        0.31        0.52      9.49 o 
   2   7   3      778.43      792.93     18.59 o 
   3   7   3     1067.09     1059.15     26.15 o 
   4   7   3        0.30       -3.16      9.81 o 
   5   7   3        5.11        0.70     15.73 o 
   6   7   3       20.58       30.96     58.04 o 
   7   7   3       76.49       84.64     13.14 o 
   8   7   3       72.02       87.20     20.21 o 
   9   7   3      658.82      637.41     38.07 o 
  10   7   3        1.19       -0.82     24.50 o 
  11   7   3      245.63      209.71     28.52 o 
  -6   8   3        0.65       24.54     24.35 o 
  -5   8   3      385.78      375.31     17.55 o 
  -4   8   3       14.58       15.40      6.09 o 
  -3   8   3      378.96      357.39     17.33 o 
  -2   8   3      610.19      586.22     23.57 o 
  -1   8   3      892.68      958.12     26.59 o 
   0   8   3       10.95       27.99      9.53 o 
   1   8   3      128.18      133.93     11.90 o 
   2   8   3      308.43      307.33     17.10 o 
   3   8   3      102.82       83.83     18.92 o 
   4   8   3        0.00       -2.24     15.67 o 
   5   8   3      194.32      213.42     27.69 o 
   6   8   3        4.70        1.68     17.95 o 
   7   8   3      535.38      534.02     33.44 o 
   8   8   3      118.16      122.59     31.01 o 
   9   8   3      967.38     1010.61     42.87 o 
  10   8   3      286.06      286.86     32.04 o 
  -5   9   3        0.02       36.97     38.56 o 
  -4   9   3        5.75        0.80     14.31 o 
  -3   9   3      190.45      189.24     24.25 o 
  -2   9   3        5.63       13.85     11.26 o 
  -1   9   3      324.83      346.17     17.18 o 
   0   9   3       26.52        9.60     22.41 o 
   1   9   3      238.09      248.31     22.44 o 
   2   9   3       10.90       -2.57     10.22 o 
   3   9   3        0.98       21.36     12.18 o 
   4   9   3       21.21       38.95     24.60 o 
   5   9   3      592.09      590.66     32.46 o 
   6   9   3        3.84      -19.26     19.26 o 
   7   9   3        0.03       -2.47     18.13 o 
   8   9   3       95.76      105.14     29.09 o 
   9   9   3      304.05      293.12     36.58 o 
  -4  10   3        2.92      -15.90     15.90 o 
  -3  10   3       33.09        2.39     19.88 o 
  -2  10   3       76.14      100.98     26.24 o 
  -1  10   3        7.81       26.44     19.68 o 
   0  10   3      246.86      215.51     23.53 o 
   1  10   3        0.79       20.95     13.61 o 
   2  10   3        1.60       31.31     14.69 o 
   3  10   3       14.60       32.84     24.29 o 
   4  10   3       26.38       -1.40     37.37 o 
   5  10   3        0.11      -15.59     25.54 o 
   6  10   3       24.62       52.54     27.03 o 
   7  10   3      295.16      265.12     27.03 o 
   8  10   3       37.36       23.13     26.24 o 
  -2  11   3        0.01        1.99     22.26 o 
  -1  11   3      162.82      131.20     29.82 o 
   0  11   3       52.28      128.12     41.35 o 
   1  11   3       18.46       29.41     21.34 o 
   2  11   3        6.27      -17.29     17.29 o 
   3  11   3        4.89       -9.26     17.85 o 
   4  11   3       36.29       66.00     32.20 o 
   5  11   3       23.59       41.67     28.11 o 
   6  11   3        2.07      -21.11     32.60 o 
   7  11   3       13.82       21.11     57.85 o 
   1  12   3       10.95       29.82     33.00 o 
   2  12   3        4.19      -10.54     39.76 o 
   3  12   3      236.30      213.93     30.04 o 
   4  12   3        1.16      -13.72     23.61 o 
  -5 -11   4       26.67       14.71     26.35 o 
  -4 -11   4     1206.71     1232.96     57.65 o 
  -3 -11   4      137.66      163.52     27.55 o 
  -2 -11   4       61.99      125.86     23.75 o 
  -1 -11   4       13.02       12.76     14.02 o 
   0 -11   4        1.16      -18.89     18.89 o 
   1 -11   4       26.29       23.22     41.94 o 
  -7 -10   4        9.51       23.46     28.39 o 
  -6 -10   4       89.40       66.68     28.92 o 
  -5 -10   4       88.90      106.91     31.21 o 
  -4 -10   4       40.36       38.52     25.16 o 
  -3 -10   4        1.50      -23.13     23.72 o 
  -2 -10   4       66.55       46.40     15.37 o 
  -1 -10   4       50.45       38.80     15.44 o 
   0 -10   4       27.15       29.07     17.72 o 
   1 -10   4        0.08       33.45     30.41 o 
   2 -10   4       11.95       32.77     19.48 o 
   3 -10   4        0.16        6.90     19.08 o 
  -8  -9   4        1.93       12.94     19.11 o 
  -7  -9   4        0.96      -11.65     42.34 o 
  -6  -9   4      248.45      223.67     24.74 o 
  -5  -9   4       19.84       -6.42     29.02 o 
  -4  -9   4      112.51       93.43     25.58 o 
  -3  -9   4      206.00      172.23     26.84 o 
  -2  -9   4      123.82      110.86     13.10 o 
  -1  -9   4       29.01       17.79     10.95 o 
   0  -9   4      128.63      124.75     12.17 o 
   1  -9   4       66.18       72.58      8.10 o 
   2  -9   4      212.86      229.37     17.15 o 
   3  -9   4       33.49       25.38     14.45 o 
   4  -9   4      129.45      126.06     14.90 o 
   5  -9   4       35.04       34.99     42.54 o 
  -9  -8   4        8.98       13.21     50.49 o 
  -8  -8   4      171.77      188.50     24.01 o 
  -7  -8   4       10.37       21.82     23.62 o 
  -6  -8   4       99.86       86.51     20.71 o 
  -5  -8   4        9.29        9.54     24.73 o 
  -4  -8   4      217.11      147.10     37.37 o 
  -3  -8   4        0.02       15.12     15.08 o 
  -2  -8   4       44.63       28.97     11.55 o 
  -1  -8   4       27.01       31.93     10.52 o 
   0  -8   4      268.98      278.74     15.41 o 
   1  -8   4       69.76       76.08     12.06 o 
   2  -8   4      195.63      179.19     10.11 o 
   3  -8   4      167.57      175.04      9.55 o 
   4  -8   4     1627.19     1578.74     34.60 o 
   5  -8   4      159.63      136.37     44.93 o 
   6  -8   4      465.12      400.35     54.86 o 
 -10  -7   4        0.79        4.38     25.69 o 
  -9  -7   4       13.94       -0.89     24.60 o 
  -8  -7   4      436.99      445.43     35.38 o 
  -7  -7   4       48.85       29.02     35.78 o 
  -6  -7   4      699.20      626.57     32.74 o 
  -5  -7   4       98.31       95.62     38.96 o 
  -4  -7   4      324.31      309.86     20.99 o 
  -3  -7   4        0.03       25.00     12.88 o 
  -2  -7   4        2.77       14.88     11.24 o 
  -1  -7   4       83.51       80.51     10.47 o 
   0  -7   4       35.95       59.91      8.91 o 
   1  -7   4       44.64       44.15      9.05 o 
   2  -7   4      242.12      257.19      9.75 o 
   3  -7   4      273.33      273.38     10.10 o 
   4  -7   4      297.37      306.17      9.69 o 
   5  -7   4      122.39      115.43     19.20 o 
   6  -7   4      110.95       93.43     42.94 o 
   7  -7   4        1.63      -17.50     37.77 o 
 -10  -6   4       12.92       17.22     17.43 o 
  -9  -6   4       45.08       36.25     22.03 o 
  -8  -6   4      788.40      673.91     34.70 o 
  -7  -6   4        0.51        9.74     24.65 o 
  -6  -6   4      289.20      293.71     33.79 o 
  -5  -6   4       31.08       63.55     15.19 o 
  -4  -6   4        0.84       -2.93     11.75 o 
  -3  -6   4       84.37      100.74     11.25 o 
  -2  -6   4      134.87      119.54     17.68 o 
  -1  -6   4      110.25      126.38     11.65 o 
   0  -6   4      793.65      846.26     18.15 o 
   1  -6   4      189.82      188.79      9.40 o 
   2  -6   4      110.59      100.38      9.96 o 
   3  -6   4       33.78       40.31      5.69 o 
   4  -6   4     5613.47     5807.40     59.05 o 
   5  -6   4        8.97        1.89     17.19 o 
   6  -6   4      329.60      401.07     29.84 o 
   7  -6   4        5.18      -25.13     25.13 o 
   8  -6   4        1.67       -2.41     29.23 o 
 -11  -5   4        1.01       -6.43     22.16 o 
 -10  -5   4      199.36      209.85     31.61 o 
  -9  -5   4        0.94      -11.91     30.02 o 
  -8  -5   4      483.88      451.83     23.61 o 
  -7  -5   4      479.89      483.96     19.21 o 
  -6  -5   4      863.98      871.26     29.15 o 
  -5  -5   4      395.47      388.04     16.31 o 
  -4  -5   4     1293.05     1263.32     27.42 o 
  -3  -5   4      102.63      114.57     17.73 o 
  -2  -5   4      234.86      264.12     13.74 o 
  -1  -5   4      107.39      108.02      9.79 o 
   0  -5   4       76.16      107.28     10.21 o 
   1  -5   4       57.41       61.58      6.96 o 
   2  -5   4      309.76      323.99      9.83 o 
   3  -5   4       62.53       52.20      6.11 o 
   4  -5   4       14.92       18.79      4.51 o 
   5  -5   4       91.28      108.21     17.70 o 
   6  -5   4       13.66       16.34     17.16 o 
   7  -5   4        0.11        8.12     16.56 o 
   8  -5   4       82.27       78.63     21.73 o 
   9  -5   4        3.03       37.03     25.03 o 
 -11  -4   4       14.22      -27.03     28.23 o 
 -10  -4   4       80.86       88.95     25.44 o 
  -9  -4   4      224.10      217.59     17.83 o 
  -8  -4   4        3.88       11.01     16.09 o 
  -7  -4   4      240.66      242.22     19.33 o 
  -6  -4   4      254.81      269.77     22.26 o 
  -5  -4   4       29.16       11.99      7.40 o 
  -4  -4   4      208.35      194.14     13.12 o 
  -3  -4   4      413.66      410.71     14.08 o 
  -2  -4   4      430.06      426.87     11.88 o 
  -1  -4   4      157.43      159.43     10.20 o 
   0  -4   4     2428.62     2655.66     33.99 o 
   1  -4   4       32.24       21.96      6.37 o 
   2  -4   4      113.50      123.94      6.83 o 
   3  -4   4      108.29      112.85      5.47 o 
   4  -4   4      760.79      754.88     11.83 o 
   5  -4   4        0.31       17.76     14.74 o 
   6  -4   4        2.94       69.98     22.30 o 
   7  -4   4       12.70        1.62     15.03 o 
   8  -4   4       50.00       45.39     19.91 o 
   9  -4   4       62.29       33.84     22.30 o 
 -11  -3   4        1.08        7.16     26.24 o 
 -10  -3   4      111.82      119.37     14.88 o 
  -9  -3   4       25.55       20.98     10.01 o 
  -8  -3   4        6.00        7.37      7.82 o 
  -7  -3   4        7.17       10.37      7.89 o 
  -6  -3   4        7.41        9.52      6.35 o 
  -5  -3   4      254.03      283.90     13.32 o 
  -4  -3   4      108.97      120.37     10.33 o 
  -3  -3   4      979.69     1015.48     22.23 o 
  -2  -3   4      211.93      228.34     11.38 o 
  -1  -3   4       13.74        3.89      5.75 o 
   0  -3   4      856.39      866.08     16.07 o 
   1  -3   4       65.69       90.63      7.53 o 
   2  -3   4      542.31      538.18     14.24 o 
   3  -3   4        0.01        0.55      3.90 o 
   4  -3   4      590.09      595.78     11.08 o 
   5  -3   4       92.81       79.08     12.18 o 
   6  -3   4        8.85       10.87     13.62 o 
   7  -3   4       75.11       91.53     17.27 o 
   8  -3   4       21.48       50.87     17.88 o 
   9  -3   4        2.57        4.94     26.39 o 
  10  -3   4        0.02       -6.02     24.77 o 
 -11  -2   4       16.28       22.80     15.68 o 
 -10  -2   4       25.92       27.44     13.42 o 
  -9  -2   4        2.01       17.39     10.74 o 
  -8  -2   4        2.99        1.53     11.08 o 
  -7  -2   4       27.77       32.80      8.31 o 
  -6  -2   4       52.78       46.54      8.42 o 
  -5  -2   4       94.26       91.39     10.54 o 
  -4  -2   4      476.09      452.58     14.62 o 
  -3  -2   4      115.84       97.54     11.24 o 
  -2  -2   4     1459.20     1384.36     23.96 o 
  -1  -2   4        0.09       -2.02      7.86 o 
   0  -2   4     2540.97     2611.66     40.47 o 
   1  -2   4        4.55       -1.51      6.75 o 
   2  -2   4     2692.63     2679.35     25.35 o 
   3  -2   4       32.81       39.70      6.18 o 
   4  -2   4       68.87       79.00      7.32 o 
   5  -2   4        0.57       -2.00      4.83 o 
   6  -2   4     1319.99     1403.22     27.29 o 
   7  -2   4        1.48       -4.23     17.15 o 
   8  -2   4      158.76      145.06     16.03 o 
   9  -2   4       80.17       59.45     19.97 o 
  10  -2   4      268.30      244.95     23.78 o 
 -11  -1   4        0.16       -4.03     15.27 o 
 -10  -1   4        1.23       13.12     14.03 o 
  -9  -1   4        8.33       16.61     13.43 o 
  -8  -1   4      304.48      301.40     13.43 o 
  -7  -1   4        4.53       11.69      7.60 o 
  -6  -1   4      173.37      173.80     10.08 o 
  -5  -1   4      201.46      229.85     10.46 o 
  -4  -1   4      409.91      419.33     13.99 o 
  -3  -1   4      167.56      195.80      9.87 o 
  -2  -1   4      106.98      104.98      7.64 o 
  -1  -1   4        0.50       -4.29      5.84 o 
   0  -1   4      488.17      444.86     11.33 o 
   1  -1   4       94.91      101.04      7.00 o 
   2  -1   4     2745.31     2742.42     26.68 o 
   3  -1   4        1.68        4.41      4.55 o 
   4  -1   4     1056.94     1092.65     13.50 o 
   5  -1   4      335.82      332.54      6.88 o 
   6  -1   4      959.97      984.56     13.86 o 
   7  -1   4        4.73       26.24     11.36 o 
   8  -1   4      124.27      113.31      5.62 o 
   9  -1   4        0.93      -16.92     16.92 o 
  10  -1   4       23.27       23.40     32.60 o 
  11  -1   4        5.23      -23.59     23.59 o 
 -11   0   4       37.44       29.56     15.65 o 
 -10   0   4       18.90       -5.81     15.22 o 
  -9   0   4       12.95       11.66     12.40 o 
  -8   0   4     5494.99     5441.18     69.67 o 
  -7   0   4      567.21      579.55     14.57 o 
  -6   0   4      686.86      675.15     15.25 o 
  -5   0   4      101.32      113.76      9.94 o 
  -4   0   4     1842.71     1807.92     31.90 o 
  -3   0   4        4.42        1.95      7.91 o 
  -2   0   4      105.58      120.51      7.30 o 
  -1   0   4        1.90       -4.83      5.49 o 
   0   0   4       74.29       81.09      6.46 o 
   1   0   4      133.23      127.46      6.90 o 
   2   0   4     2744.24     2572.51     24.39 o 
   3   0   4       19.42       20.75      4.88 o 
   4   0   4     1592.70     1578.18     18.91 o 
   5   0   4     1199.76     1173.40     16.12 o 
   6   0   4      588.70      653.25     11.99 o 
   7   0   4       70.30       73.47      6.22 o 
   8   0   4       49.44       49.78      6.07 o 
   9   0   4        0.65       -4.56      6.30 o 
  10   0   4       90.58       84.44     26.24 o 
  11   0   4       10.39      -12.78     24.54 o 
 -11   1   4       90.21      114.94     18.36 o 
 -10   1   4       13.36       16.13     12.40 o 
  -9   1   4       33.82       26.24     14.35 o 
  -8   1   4     1485.53     1492.81     31.62 o 
  -7   1   4      758.56      759.76     16.18 o 
  -6   1   4      130.14      124.82      7.86 o 
  -5   1   4       57.19       49.00      6.47 o 
  -4   1   4      739.66      746.47     14.20 o 
  -3   1   4        8.51       12.57      6.20 o 
  -2   1   4      219.25      179.92      7.70 o 
  -1   1   4       23.70       27.51      6.32 o 
   0   1   4      758.48      709.56     13.96 o 
   1   1   4     1274.41     1226.97     16.85 o 
   2   1   4    20678.22    18954.03    443.78 o 
   3   1   4     2292.64     2318.18     26.55 o 
   4   1   4      547.82      594.55     11.44 o 
   5   1   4      701.97      727.11     12.31 o 
   6   1   4      172.53      181.73      7.99 o 
   7   1   4        8.94        3.95      5.91 o 
   8   1   4      376.26      355.79     11.71 o 
   9   1   4        7.87        8.75      6.99 o 
  10   1   4      172.18      167.77     20.67 o 
  11   1   4       23.77       48.50     16.70 o 
 -10   2   4        6.34       31.65      9.81 o 
  -9   2   4        0.04       -2.21      7.80 o 
  -8   2   4     2710.76     2705.27     36.44 o 
  -7   2   4      207.65      209.61      8.52 o 
  -6   2   4      737.69      737.24     14.48 o 
  -5   2   4       78.02       76.44      5.99 o 
  -4   2   4      115.47      103.12      6.17 o 
  -3   2   4       17.40       11.58      8.89 o 
  -2   2   4     1019.66     1060.56     15.56 o 
  -1   2   4        0.12       -5.02      5.99 o 
   0   2   4      397.77      328.47      9.19 o 
   1   2   4      320.85      284.46      9.76 o 
   2   2   4      686.83      696.45     13.32 o 
   3   2   4        2.84       14.61      8.15 o 
   4   2   4      319.26      353.30     11.28 o 
   5   2   4       90.86       90.49      6.86 o 
   6   2   4      293.26      250.60      9.25 o 
   7   2   4       30.82       27.69      7.30 o 
   8   2   4        2.88       -2.00      8.83 o 
   9   2   4       17.59       20.25     14.44 o 
  10   2   4       35.84       30.96     14.11 o 
  11   2   4      269.09      351.85     29.82 o 
 -10   3   4      184.88      157.83     42.54 o 
  -9   3   4       53.66       40.70     22.16 o 
  -8   3   4     1093.74     1154.23     37.60 o 
  -7   3   4        5.76       27.33      5.76 o 
  -6   3   4       22.85       31.84      6.98 o 
  -5   3   4       14.29       29.19     10.28 o 
  -4   3   4        3.82       13.90      5.13 o 
  -3   3   4       66.90       80.22      6.38 o 
  -2   3   4       18.53       58.72     15.06 o 
  -1   3   4        0.09        0.93      6.07 o 
   0   3   4     2336.67     2276.95     31.64 o 
   1   3   4      158.45      142.10      7.70 o 
   2   3   4      134.10      158.52      9.90 o 
   3   3   4       45.80       33.24     11.21 o 
   4   3   4     2186.45     2238.90     31.25 o 
   5   3   4      293.59      283.28     10.76 o 
   6   3   4        8.99        0.85      6.07 o 
   7   3   4        0.06       -6.75      7.27 o 
   8   3   4       16.91       16.10      9.18 o 
   9   3   4      157.20      146.58     14.47 o 
  10   3   4      114.64      165.22     19.24 o 
  11   3   4       25.86       17.10     23.06 o 
  -9   4   4        6.17       -7.95     29.82 o 
  -8   4   4      637.10      600.72     35.42 o 
  -7   4   4        0.01       -0.88      6.28 o 
  -6   4   4      368.67      335.13     13.10 o 
  -5   4   4        9.42       10.43     11.92 o 
  -4   4   4      185.11      183.75      9.51 o 
  -3   4   4       77.41       76.91      5.98 o 
  -2   4   4     1465.64     1528.50     20.97 o 
  -1   4   4       51.71       42.07      7.20 o 
   0   4   4     7125.94     7132.50     75.92 o 
   1   4   4       10.40       15.46      8.47 o 
   2   4   4      271.77      306.30     18.59 o 
   3   4   4       50.72       30.85     10.10 o 
   4   4   4     3662.47     3783.27     45.93 o 
   5   4   4       25.49       11.50      8.23 o 
   6   4   4      255.88      279.28     10.76 o 
   7   4   4       49.92       60.03      8.30 o 
   8   4   4      378.85      412.69     16.40 o 
   9   4   4        4.83      -12.40     18.00 o 
  10   4   4      109.60      108.45     18.94 o 
  11   4   4      180.65      169.36     31.81 o 
  -9   5   4        6.73      -29.32     29.32 o 
  -8   5   4       31.00       69.76     28.34 o 
  -7   5   4        8.30        9.01     25.84 o 
  -6   5   4       80.43       73.03      4.81 o 
  -5   5   4      152.10      142.08      7.43 o 
  -4   5   4       48.95       33.88      5.49 o 
  -3   5   4       23.94       21.49      5.78 o 
  -2   5   4      109.61      123.04      7.79 o 
  -1   5   4        0.81        1.61      7.66 o 
   0   5   4        1.66        6.50      8.80 o 
   1   5   4       19.01       16.43      9.01 o 
   2   5   4      900.77      943.59     18.59 o 
   3   5   4      115.48      103.96      8.70 o 
   4   5   4      348.13      336.51     13.89 o 
   5   5   4      126.44      127.56     10.56 o 
   6   5   4       17.77       13.12     11.65 o 
   7   5   4      187.90      196.89     16.55 o 
   8   5   4      196.37      185.87     14.35 o 
   9   5   4        0.92       -1.48     12.77 o 
  10   5   4      169.83      230.24     25.56 o 
  11   5   4        0.66       26.05     22.26 o 
  -8   6   4        5.82      -15.97     30.22 o 
  -7   6   4        5.11       27.94     23.89 o 
  -6   6   4      126.99      118.42     25.10 o 
  -5   6   4      123.91      119.66      7.05 o 
  -4   6   4       39.53       38.26      6.42 o 
  -3   6   4       68.58       74.70      6.63 o 
  -2   6   4       13.75        8.73      6.00 o 
  -1   6   4      201.90      191.55     10.47 o 
   0   6   4     7777.45     7789.14     85.09 o 
   1   6   4      652.17      662.09     18.19 o 
   2   6   4      825.38      851.59     14.70 o 
   3   6   4      660.33      670.66     16.10 o 
   4   6   4       14.45       15.70      7.94 o 
   5   6   4        0.02       -7.08      9.51 o 
   6   6   4      183.23      166.71     16.75 o 
   7   6   4        6.12       28.44      9.78 o 
   8   6   4       40.25       51.94     10.83 o 
   9   6   4        8.96       12.16     14.28 o 
  10   6   4      269.62      224.87     38.76 o 
  11   6   4       40.86       46.36     35.78 o 
  -7   7   4       20.59       31.05     32.40 o 
  -6   7   4        3.01      -26.71     26.71 o 
  -5   7   4       53.94       45.28      7.56 o 
  -4   7   4      433.93      419.29     10.48 o 
  -3   7   4       17.61        6.94      5.95 o 
  -2   7   4       56.93       52.85     11.80 o 
  -1   7   4      389.49      413.73     11.14 o 
   0   7   4        8.47       13.94      9.98 o 
   1   7   4       15.85        7.82      7.88 o 
   2   7   4      651.73      651.14     17.45 o 
   3   7   4        0.03        0.49     11.92 o 
   4   7   4      255.07      252.70     15.95 o 
   5   7   4      188.18      140.74     24.88 o 
   6   7   4       76.31       60.18     24.88 o 
   7   7   4        2.78      -18.69     23.05 o 
   8   7   4      196.31      208.38     17.79 o 
   9   7   4       30.00       10.59     24.02 o 
  10   7   4       89.85       36.98     51.29 o 
  -6   8   4        4.32      -22.39     28.17 o 
  -5   8   4       13.23        2.77      9.67 o 
  -4   8   4        2.23       -8.33      9.20 o 
  -3   8   4        1.41       15.17     11.27 o 
  -2   8   4        1.71       -8.53     10.56 o 
  -1   8   4       18.59       24.75     13.28 o 
   0   8   4     5760.69     5717.85     77.15 o 
   1   8   4        5.80        6.97     11.46 o 
   2   8   4        6.91        7.54     11.30 o 
   3   8   4       22.41       -0.62     22.04 o 
   4   8   4      520.59      434.28     31.76 o 
   5   8   4        1.13       -4.37     23.69 o 
   6   8   4       18.78      -17.40     17.40 o 
   7   8   4       49.29       49.02     52.28 o 
   8   8   4      980.69      949.66     44.14 o 
   9   8   4        7.78       30.09     27.66 o 
  10   8   4       10.19       -8.62     18.40 o 
  -5   9   4       15.47       21.15     26.78 o 
  -4   9   4      190.71      186.06     21.87 o 
  -3   9   4        0.74       -7.55     19.48 o 
  -2   9   4       13.41        3.44     10.81 o 
  -1   9   4       54.15       62.82     12.12 o 
   0   9   4       99.38       93.66     15.05 o 
   1   9   4      411.87      400.85     18.17 o 
   2   9   4       14.51       31.16     15.78 o 
   3   9   4       35.02       54.47     16.19 o 
   4   9   4        0.84       10.71     20.62 o 
   5   9   4        5.43       24.37     35.98 o 
   6   9   4       22.44       31.15     28.03 o 
   7   9   4       34.93       56.35     26.56 o 
   8   9   4      620.56      628.45     40.32 o 
   9   9   4      151.60      119.16     40.95 o 
  -4  10   4      369.20      391.21     28.62 o 
  -3  10   4       91.34      117.68     24.65 o 
  -2  10   4       46.21       71.16     23.06 o 
  -1  10   4       37.72       55.16     17.29 o 
   0  10   4      320.13      288.67     18.83 o 
   1  10   4      224.19      206.55     26.19 o 
   2  10   4        0.86       34.27     34.19 o 
   3  10   4       16.39       22.02     24.45 o 
   4  10   4        8.83       17.90     21.27 o 
   5  10   4       21.67       53.84     27.68 o 
   6  10   4      138.90       89.93     27.68 o 
   7  10   4        5.51      -30.02     44.73 o 
   8  10   4      787.53      855.10     46.92 o 
  -2  11   4      159.73      217.87     32.20 o 
  -1  11   4        3.88       30.22     28.62 o 
   0  11   4       39.37       18.44     20.50 o 
   1  11   4       39.15       84.12     22.85 o 
   2  11   4        5.53       29.78     18.57 o 
   3  11   4       32.98       46.81     25.70 o 
   4  11   4       39.52       30.51     26.51 o 
   5  11   4        7.85       33.76     19.62 o 
   6  11   4        0.59       68.67     30.10 o 
   2  12   4        0.20        6.90     34.59 o 
   3  12   4       18.68       22.32     19.34 o 
   4  12   4       90.07      100.58     26.43 o 
  -4 -11   5        3.40       16.22     32.20 o 
  -3 -11   5       55.58       43.54     27.23 o 
  -2 -11   5      131.36      153.44     23.46 o 
  -1 -11   5       10.78       14.71     16.59 o 
   0 -11   5       21.98       48.58     21.50 o 
  -7 -10   5        3.13       26.84     27.97 o 
  -6 -10   5       17.93       54.34     22.00 o 
  -5 -10   5      105.20      150.44     19.56 o 
  -4 -10   5       35.89       34.49     25.43 o 
  -3 -10   5      741.32      872.82     62.22 o 
  -2 -10   5       12.77       45.12     24.46 o 
  -1 -10   5      226.16      199.33     20.00 o 
   0 -10   5        0.05       -6.08     16.96 o 
   1 -10   5      103.21      102.53     50.49 o 
   2 -10   5       14.32        1.65     18.60 o 
   3 -10   5      344.48      417.36     52.88 o 
  -8  -9   5        0.45      -28.29     28.29 o 
  -7  -9   5        3.45       20.87     27.27 o 
  -6  -9   5       59.54       66.40     16.75 o 
  -5  -9   5      376.02      400.43     32.17 o 
  -4  -9   5      120.83       93.07     16.51 o 
  -3  -9   5       78.66       87.33     24.31 o 
  -2  -9   5        5.72        6.81     14.72 o 
  -1  -9   5      167.07      131.24     20.06 o 
   0  -9   5       71.71       46.24     15.92 o 
   1  -9   5       94.06       94.96     11.08 o 
   2  -9   5       34.44       23.09     10.58 o 
   3  -9   5        0.84        7.96     14.15 o 
   4  -9   5       17.49       11.01     10.48 o 
  -9  -8   5        2.07      -28.51     28.51 o 
  -8  -8   5       21.85       94.10     24.44 o 
  -7  -8   5      414.95      438.75     35.41 o 
  -6  -8   5       76.22       93.47     19.86 o 
  -5  -8   5     1390.47     1385.32     64.41 o 
  -4  -8   5       43.15       37.38     30.81 o 
  -3  -8   5       16.78       -4.80     25.84 o 
  -2  -8   5        2.47      -14.71     14.71 o 
  -1  -8   5       23.60       25.44     10.17 o 
   0  -8   5       61.44       53.37     12.22 o 
   1  -8   5      287.43      296.43     15.32 o 
   2  -8   5        6.99       23.97      8.15 o 
   3  -8   5       59.05       56.40      9.72 o 
   4  -8   5      114.77      127.48     23.21 o 
   5  -8   5      233.99      196.35     23.61 o 
   6  -8   5       89.89      111.32     47.71 o 
 -10  -7   5        0.39       14.88     24.25 o 
  -9  -7   5       76.24      114.53     37.57 o 
  -8  -7   5        3.14      -26.23     28.03 o 
  -7  -7   5      888.48      872.01     42.44 o 
  -6  -7   5        3.30       -0.60     23.90 o 
  -5  -7   5        0.62       10.83     14.00 o 
  -4  -7   5      417.73      465.36     41.65 o 
  -3  -7   5       46.49       91.41     23.19 o 
  -2  -7   5       13.75       18.00     11.27 o 
  -1  -7   5       69.19       81.54     12.59 o 
   0  -7   5       21.50       -0.46     11.66 o 
   1  -7   5      215.39      205.70     13.33 o 
   2  -7   5      143.80      131.03     13.06 o 
   3  -7   5       23.10       32.64     10.20 o 
   4  -7   5       24.61       22.46     14.33 o 
   5  -7   5        5.03      -18.92     24.45 o 
   6  -7   5        5.74       -1.00     21.88 o 
   7  -7   5        5.37        4.76     50.09 o 
 -10  -6   5        0.54       12.32     22.49 o 
  -9  -6   5       11.33        3.88     30.81 o 
  -8  -6   5       30.46        1.67     17.60 o 
  -7  -6   5       68.26       29.91     23.53 o 
  -6  -6   5      657.65      715.38     37.62 o 
  -5  -6   5     4131.14     4208.36     91.77 o 
  -4  -6   5      398.04      417.76     22.60 o 
  -3  -6   5      120.90      121.56     13.88 o 
  -2  -6   5        8.91        1.85     10.99 o 
  -1  -6   5      333.27      339.42     14.65 o 
   0  -6   5       31.70       55.12      9.41 o 
   1  -6   5       82.53       92.84      8.12 o 
   2  -6   5      151.10      152.24      9.36 o 
   3  -6   5       85.05       91.47      7.98 o 
   4  -6   5      958.84      937.90     15.93 o 
   5  -6   5      705.03      649.63     32.14 o 
   6  -6   5      137.97      153.46     30.61 o 
   7  -6   5       12.37        8.96     19.78 o 
   8  -6   5       44.97       62.14     30.90 o 
 -10  -5   5        8.77       -9.87     16.41 o 
  -9  -5   5      187.33      118.74     22.49 o 
  -8  -5   5      317.22      352.59     46.91 o 
  -7  -5   5      187.23      181.89     17.61 o 
  -6  -5   5      270.88      265.09     26.73 o 
  -5  -5   5      265.64      275.24     16.60 o 
  -4  -5   5       43.29       52.33     10.32 o 
  -3  -5   5        0.61        1.39      8.77 o 
  -2  -5   5        6.99       -9.84     10.63 o 
  -1  -5   5        0.41       10.26      9.64 o 
   0  -5   5        0.21       -8.94      8.94 o 
   1  -5   5       24.20       28.71      6.84 o 
   2  -5   5       90.60       88.10      7.57 o 
   3  -5   5      145.17      146.56      8.06 o 
   4  -5   5      125.51      125.93      6.55 o 
   5  -5   5      752.62      751.38     89.45 o 
   6  -5   5        5.33      -15.58     15.58 o 
   7  -5   5       30.86       33.12     21.44 o 
   8  -5   5       39.70       47.97     16.83 o 
 -11  -4   5       26.05       47.31     27.03 o 
 -10  -4   5        0.04       40.87     22.07 o 
  -9  -4   5      708.66      612.49     25.68 o 
  -8  -4   5       98.63      115.91     16.73 o 
  -7  -4   5      390.89      391.39     21.90 o 
  -6  -4   5        7.03       17.39     12.28 o 
  -5  -4   5        2.50        3.93      8.66 o 
  -4  -4   5       61.83       67.91     14.69 o 
  -3  -4   5      700.36      769.87     15.37 o 
  -2  -4   5      105.65      101.29      7.64 o 
  -1  -4   5       66.14       77.77      7.66 o 
   0  -4   5      248.83      261.46     10.60 o 
   1  -4   5     4022.81     4241.01     49.59 o 
   2  -4   5      191.55      181.42      7.43 o 
   3  -4   5      790.06      729.32     12.34 o 
   4  -4   5       20.36       15.32      5.54 o 
   5  -4   5      381.52      388.30     14.71 o 
   6  -4   5       14.50        9.70     15.12 o 
   7  -4   5       11.58        7.22     15.87 o 
   8  -4   5       21.86       67.01     19.01 o 
   9  -4   5      115.36       91.51     25.60 o 
 -11  -3   5        3.22       33.00     23.85 o 
 -10  -3   5       10.90       11.55     12.85 o 
  -9  -3   5      416.13      406.00     16.72 o 
  -8  -3   5        7.55        4.35      9.98 o 
  -7  -3   5       30.12        9.97     10.67 o 
  -6  -3   5       54.10       72.12     13.61 o 
  -5  -3   5      342.90      352.75     15.65 o 
  -4  -3   5       41.90       39.91     10.42 o 
  -3  -3   5     1340.22     1431.34     26.48 o 
  -2  -3   5        0.25        8.35      9.60 o 
  -1  -3   5      122.39      151.90     10.48 o 
   0  -3   5       93.06      112.96      7.48 o 
   1  -3   5     2499.82     2565.78     35.75 o 
   2  -3   5       95.61       82.22      6.92 o 
   3  -3   5      381.27      413.61     11.32 o 
   4  -3   5       56.19       59.45      5.34 o 
   5  -3   5      322.24      312.91      7.21 o 
   6  -3   5       33.19       26.41     15.86 o 
   7  -3   5      269.83      282.08     19.01 o 
   8  -3   5       37.66       36.92     18.24 o 
   9  -3   5       68.34       51.14     16.84 o 
  10  -3   5        2.27        3.37     23.05 o 
 -11  -2   5        1.34       -9.06     16.62 o 
 -10  -2   5        1.04        8.59     12.91 o 
  -9  -2   5       25.99       32.33      9.79 o 
  -8  -2   5        0.46       -4.71      9.53 o 
  -7  -2   5      131.42      132.69     14.97 o 
  -6  -2   5       32.57       15.94     10.25 o 
  -5  -2   5     1743.15     1765.33     31.34 o 
  -4  -2   5        4.13        6.20      9.58 o 
  -3  -2   5    11182.16    12088.81    138.70 o 
  -2  -2   5       33.31       33.57      6.73 o 
  -1  -2   5       83.79       89.06      8.91 o 
   0  -2   5        2.79       14.03      8.58 o 
   1  -2   5     6187.50     6433.10     68.70 o 
   2  -2   5       38.20       45.97      6.35 o 
   3  -2   5        8.36       -0.82      6.28 o 
   4  -2   5       29.28       36.24      5.43 o 
   5  -2   5       68.64       59.89      6.79 o 
   6  -2   5      147.46      157.48      9.29 o 
   7  -2   5      193.87      222.58     16.89 o 
   8  -2   5       74.09       51.66     13.47 o 
   9  -2   5      368.57      405.94     22.49 o 
  10  -2   5       25.89       80.04     26.95 o 
 -11  -1   5       67.18       98.20     18.21 o 
 -10  -1   5        0.04      -11.50     16.36 o 
  -9  -1   5        3.67        6.58      9.85 o 
  -8  -1   5       18.64       32.72     11.56 o 
  -7  -1   5      243.36      238.14     13.40 o 
  -6  -1   5      322.53      318.50     16.39 o 
  -5  -1   5        1.65        1.04     12.62 o 
  -4  -1   5      198.19      197.82     10.60 o 
  -3  -1   5     3081.10     3356.78     46.46 o 
  -2  -1   5       94.58      101.21     10.09 o 
  -1  -1   5      212.35      195.07      9.49 o 
   0  -1   5      443.46      482.65     16.01 o 
   1  -1   5       74.55       75.28      8.41 o 
   2  -1   5      151.30      157.61      5.49 o 
   3  -1   5      221.68      253.47     10.33 o 
   4  -1   5      750.21      754.17     11.17 o 
   5  -1   5      128.12      135.65      5.83 o 
   6  -1   5      532.77      578.10      9.90 o 
   7  -1   5      829.23      864.56     14.27 o 
   8  -1   5        0.02        3.76      5.90 o 
   9  -1   5       22.02       24.20     15.50 o 
  10  -1   5       24.33       21.99     21.16 o 
  11  -1   5        4.63       49.10     20.99 o 
 -11   0   5        4.84       19.20     30.41 o 
 -10   0   5       14.81       34.74     21.47 o 
  -9   0   5        0.94       -3.43     11.46 o 
  -8   0   5       10.89       23.90     13.74 o 
  -7   0   5      110.42      116.95      9.79 o 
  -6   0   5      174.43      198.47     10.44 o 
  -5   0   5      243.17      220.54     14.42 o 
  -4   0   5      249.64      256.30     12.30 o 
  -3   0   5     1370.42     1587.34     26.18 o 
  -2   0   5       43.00       73.40     12.91 o 
  -1   0   5     1118.55     1124.16     20.27 o 
   0   0   5       21.30       16.39      8.21 o 
   1   0   5     6706.66     6324.07     74.29 o 
   2   0   5      493.87      491.61     10.63 o 
   3   0   5     8095.32     7833.96     64.30 o 
   4   0   5     1201.28     1157.45     16.00 o 
   5   0   5     2239.73     2302.05     26.10 o 
   6   0   5      103.29      100.88      6.56 o 
   7   0   5        8.11        2.62      5.42 o 
   8   0   5        0.17        5.28      5.47 o 
   9   0   5      367.85      314.21      9.16 o 
  10   0   5        6.12       -1.58      9.72 o 
  11   0   5       12.41       -4.18     15.04 o 
 -10   1   5        0.96       32.82     22.63 o 
  -9   1   5       39.69       30.30     10.87 o 
  -8   1   5       39.69       40.36      7.68 o 
  -7   1   5     1861.35     1871.47     28.47 o 
  -6   1   5        0.21        8.22      6.80 o 
  -5   1   5     1089.90     1111.73     19.27 o 
  -4   1   5      237.70      237.49     11.70 o 
  -3   1   5        3.00        5.41      7.90 o 
  -2   1   5      105.65      119.96      8.13 o 
  -1   1   5      181.13      181.85      8.00 o 
   0   1   5      311.32      305.69      9.07 o 
   1   1   5     1552.12     1496.22     17.80 o 
   2   1   5      648.51      661.13     12.83 o 
   3   1   5        0.01       -7.11      7.11 o 
   4   1   5       82.18       90.26      9.34 o 
   5   1   5      152.05      155.31      7.79 o 
   6   1   5       22.43       24.85      6.69 o 
   7   1   5        0.02        4.78      6.07 o 
   8   1   5        0.48        4.84      7.29 o 
   9   1   5       31.72       25.71      8.39 o 
  10   1   5       80.71       69.97     18.29 o 
  11   1   5       31.46       36.97     16.70 o 
 -10   2   5       15.34       35.01     16.87 o 
  -9   2   5      723.11      727.43     29.55 o 
  -8   2   5       76.23       75.00      7.36 o 
  -7   2   5     2468.76     2480.46     33.84 o 
  -6   2   5      256.99      270.80      9.52 o 
  -5   2   5       76.40       87.52      9.33 o 
  -4   2   5       33.05       21.99      6.22 o 
  -3   2   5      711.16      653.36     12.56 o 
  -2   2   5      182.03      185.81     13.03 o 
  -1   2   5      125.01      134.31      8.27 o 
   0   2   5       38.69       24.96      6.91 o 
   1   2   5      484.24      465.91     13.18 o 
   2   2   5      300.76      296.61      9.68 o 
   3   2   5     4577.44     4395.75     50.53 o 
   4   2   5       28.69       34.72      9.64 o 
   5   2   5     2122.11     2193.41     28.25 o 
   6   2   5       11.73       18.47      7.04 o 
   7   2   5       26.93       34.25      7.70 o 
   8   2   5       13.30       10.48      7.56 o 
   9   2   5      568.36      551.69     18.74 o 
  10   2   5       15.41        9.03     18.49 o 
  11   2   5       78.73      126.82     23.46 o 
 -10   3   5        5.88        1.14     23.88 o 
  -9   3   5       70.30       58.39     18.29 o 
  -8   3   5      281.36      274.64     12.95 o 
  -7   3   5       61.22       72.39      6.68 o 
  -6   3   5       82.60       82.71      7.28 o 
  -5   3   5      304.40      305.83     12.87 o 
  -4   3   5       15.83       -0.38      9.01 o 
  -3   3   5      391.03      346.98      9.87 o 
  -2   3   5      121.88      129.35      8.47 o 
  -1   3   5     1417.02     1485.72     20.37 o 
   0   3   5        2.02       -5.90      5.90 o 
   1   3   5       46.35       40.41      8.62 o 
   2   3   5        0.36        7.02      9.65 o 
   3   3   5       28.95       37.99      7.47 o 
   4   3   5      618.83      597.25     15.24 o 
   5   3   5       90.75      103.98      8.58 o 
   6   3   5        0.78       -0.64      7.31 o 
   7   3   5       23.21       14.52      7.14 o 
   8   3   5        3.33       24.99     10.72 o 
   9   3   5        2.79        6.55     11.59 o 
  10   3   5        0.10       24.39     16.64 o 
  11   3   5        0.87      -15.90     24.65 o 
  -9   4   5      224.72      223.83     36.97 o 
  -8   4   5      157.23      138.26     12.86 o 
  -7   4   5      340.96      337.45     10.79 o 
  -6   4   5       16.65        5.35      5.10 o 
  -5   4   5       47.13       43.87      6.42 o 
  -4   4   5      105.42      107.74      7.76 o 
  -3   4   5        0.67       20.98      7.06 o 
  -2   4   5      108.39      111.68      6.42 o 
  -1   4   5     1222.39     1232.16     18.84 o 
   0   4   5      189.13      185.93      9.52 o 
   1   4   5      129.70      127.09     11.75 o 
   2   4   5       92.73       74.25      7.91 o 
   3   4   5       88.11       50.39      8.99 o 
   4   4   5       82.00       57.32     13.28 o 
   5   4   5       10.25       19.41      7.61 o 
   6   4   5       49.86       36.35     10.91 o 
   7   4   5       18.19       17.81      9.47 o 
   8   4   5      148.65      144.90     11.52 o 
   9   4   5      237.22      212.49     13.38 o 
  10   4   5       41.57       67.81     19.65 o 
  11   4   5      208.72      190.43     33.40 o 
  -9   5   5      396.59      378.88     56.85 o 
  -8   5   5       18.21       25.74     23.39 o 
  -7   5   5      445.98      396.57     15.53 o 
  -6   5   5       15.29       20.92      6.41 o 
  -5   5   5        3.87       14.07      5.63 o 
  -4   5   5       59.70       56.76      7.15 o 
  -3   5   5       98.38      103.75      7.56 o 
  -2   5   5       34.47       43.59      6.98 o 
  -1   5   5     1758.93     1846.15     25.30 o 
   0   5   5       30.62       31.14      8.62 o 
   1   5   5     4635.32     4560.38     53.55 o 
   2   5   5       91.94       72.05      7.81 o 
   3   5   5     1362.83     1321.82     27.21 o 
   4   5   5        8.18       14.45      8.29 o 
   5   5   5      116.73       89.71      9.99 o 
   6   5   5        2.95       -1.64      9.15 o 
   7   5   5       16.50       20.36      9.30 o 
   8   5   5       80.52       81.31     11.13 o 
   9   5   5        2.71       -2.92      8.91 o 
  10   5   5      206.19      168.92     24.32 o 
  11   5   5       17.59       23.46     22.66 o 
  -8   6   5        3.39        1.31     30.36 o 
  -7   6   5       59.80       -0.59     27.81 o 
  -6   6   5       27.82       26.80      6.83 o 
  -5   6   5      279.45      251.68      8.38 o 
  -4   6   5       26.35       21.95      5.70 o 
  -3   6   5       26.76       28.34      6.91 o 
  -2   6   5      100.28      103.66      7.99 o 
  -1   6   5      288.27      282.84     11.17 o 
   0   6   5      800.99      807.87     20.53 o 
   1   6   5      781.84      778.58     17.89 o 
   2   6   5        2.01        8.19      7.45 o 
   3   6   5     3545.90     3567.61     46.24 o 
   4   6   5       44.99       47.85      9.12 o 
   5   6   5      379.35      376.77     13.96 o 
   6   6   5        8.55        7.47     12.56 o 
   7   6   5       41.87       83.56     13.84 o 
   8   6   5       80.93       70.92     11.70 o 
   9   6   5      121.91      137.32     15.37 o 
  10   6   5        1.17       37.10     23.43 o 
  11   6   5      112.25      114.66     22.92 o 
  -7   7   5      108.66       37.93     49.30 o 
  -6   7   5      100.19      100.28     12.12 o 
  -5   7   5      254.80      252.12     11.31 o 
  -4   7   5       34.95       40.68      6.69 o 
  -3   7   5       77.89       72.01      7.54 o 
  -2   7   5      182.90      192.76      9.03 o 
  -1   7   5       44.33       53.44      9.99 o 
   0   7   5       10.37       11.10      8.17 o 
   1   7   5     1837.21     1855.90     30.41 o 
   2   7   5       31.75       20.19      9.80 o 
   3   7   5      126.03      121.12      8.41 o 
   4   7   5        0.42       14.35     12.91 o 
   5   7   5      212.54      191.98     24.45 o 
   6   7   5        0.03      -24.54     24.54 o 
   7   7   5       17.94       -4.09     23.75 o 
   8   7   5       35.85       27.54     10.64 o 
   9   7   5       92.83       91.95     19.82 o 
  10   7   5        2.10       26.55     29.42 o 
  -6   8   5       70.64       68.35     11.19 o 
  -5   8   5       18.19       29.50     12.46 o 
  -4   8   5       18.30       14.89      9.23 o 
  -3   8   5        1.00       -3.94      7.52 o 
  -2   8   5       45.54       35.60     12.32 o 
  -1   8   5     1911.76     1924.83     30.94 o 
   0   8   5        0.32       -1.33     13.98 o 
   1   8   5      216.52      197.10     15.18 o 
   2   8   5      803.87      794.79     23.25 o 
   3   8   5        1.78      -11.21     11.37 o 
   4   8   5       29.20       51.12     27.04 o 
   5   8   5       15.40       14.67     24.16 o 
   6   8   5        0.04       -7.49     17.14 o 
   7   8   5      232.23      230.00     29.24 o 
   8   8   5        0.15      -18.81     18.81 o 
   9   8   5      742.98      803.90     42.31 o 
  10   8   5       43.55       62.65     58.44 o 
  -5   9   5       11.23       21.36     17.27 o 
  -4   9   5        5.90       13.93     17.62 o 
  -3   9   5       27.26       38.96     21.47 o 
  -2   9   5       63.21       56.59     17.12 o 
  -1   9   5      101.57       94.67     14.03 o 
   0   9   5       66.08       48.85     16.13 o 
   1   9   5      514.20      584.33     21.26 o 
   2   9   5      167.28      151.80     13.24 o 
   3   9   5       17.05       22.14     13.21 o 
   4   9   5      115.30       90.39     16.54 o 
   5   9   5       58.27       64.53     25.41 o 
   6   9   5        7.85        9.15     25.16 o 
   7   9   5       17.18      -19.31     64.01 o 
   8   9   5       79.25       32.38     19.11 o 
   9   9   5       78.79      106.15     28.11 o 
  -3  10   5      373.86      401.14     33.40 o 
  -2  10   5        3.18       -4.77     23.46 o 
  -1  10   5     1446.01     1481.56     56.45 o 
   0  10   5       20.95       20.76     17.45 o 
   1  10   5       51.13       53.11     12.96 o 
   2  10   5      159.22      179.34     25.13 o 
   3  10   5       13.15       10.24     28.82 o 
   4  10   5        3.71       -1.06     14.96 o 
   5  10   5       21.90       85.33     21.68 o 
   6  10   5       19.94       33.05     33.99 o 
   7  10   5        8.78       45.72     60.03 o 
   8  10   5      165.82      141.05     29.02 o 
  -2  11   5       21.50        3.58     23.85 o 
  -1  11   5      182.53      131.99     30.61 o 
   0  11   5       11.30        3.63     26.04 o 
   1  11   5       45.02       54.06     31.21 o 
   2  11   5      103.70       66.63     24.05 o 
   3  11   5        2.82      -25.07     25.07 o 
   4  11   5        8.77       -1.80     22.32 o 
   5  11   5       38.18        9.73     36.38 o 
   6  11   5       93.91      134.72     30.61 o 
   7  11   5      188.31      214.93     40.35 o 
   3  12   5        1.25       13.67     26.26 o 
  -6 -10   6       68.23       32.52     20.09 o 
  -5 -10   6        0.00       44.93     20.94 o 
  -4 -10   6      395.79      403.90     75.14 o 
  -3 -10   6       12.23       19.07     25.99 o 
  -2 -10   6       53.17       16.30     34.59 o 
  -1 -10   6       23.14      -13.91     22.21 o 
   0 -10   6       87.38       85.85     21.03 o 
   1 -10   6        0.01        0.74     25.64 o 
   2 -10   6       45.54       21.71     17.00 o 
  -7  -9   6       14.92       16.63     20.09 o 
  -6  -9   6      340.70      366.29     33.79 o 
  -5  -9   6        2.52        7.82     25.58 o 
  -4  -9   6       78.13      146.19     22.35 o 
  -3  -9   6      161.19      193.91     38.17 o 
  -2  -9   6      357.30      265.18     40.55 o 
  -1  -9   6        3.75        5.79     15.13 o 
   0  -9   6      166.69      155.40     16.02 o 
   1  -9   6        0.19        4.07     22.61 o 
   2  -9   6      129.82      142.23     14.25 o 
   3  -9   6        0.98      -10.55     12.88 o 
   4  -9   6        6.62        0.97     10.90 o 
  -8  -8   6        0.28      -27.41     27.41 o 
  -7  -8   6        1.10       17.95     26.70 o 
  -6  -8   6      229.38      265.00     25.95 o 
  -5  -8   6        1.04      -22.48     22.48 o 
  -4  -8   6     2511.38     2620.90     69.01 o 
  -3  -8   6      151.58      163.20     29.02 o 
  -2  -8   6      670.75      657.02     26.27 o 
  -1  -8   6       27.00       34.74     18.05 o 
   0  -8   6      420.64      394.67     23.68 o 
   1  -8   6       18.92       16.38     10.22 o 
   2  -8   6        0.17        4.67      8.92 o 
   3  -8   6       12.83        3.00     16.07 o 
   4  -8   6       81.76       68.90     13.28 o 
   5  -8   6      200.47      208.28     27.63 o 
  -9  -7   6        4.68       16.20     21.72 o 
  -8  -7   6       22.32       84.97     37.57 o 
  -7  -7   6      229.98      237.29     32.80 o 
  -6  -7   6       43.37       68.59     26.70 o 
  -5  -7   6      117.68      123.43     25.84 o 
  -4  -7   6     1650.67     1643.01     53.41 o 
  -3  -7   6      190.31      171.12     19.16 o 
  -2  -7   6      170.57      215.54     20.04 o 
  -1  -7   6      101.20       93.44     28.30 o 
   0  -7   6       66.62       69.84     18.90 o 
   1  -7   6       61.41       65.48     11.61 o 
   2  -7   6       32.95       35.06     13.18 o 
   3  -7   6       98.51       80.90     11.71 o 
   4  -7   6        0.01        4.75      6.96 o 
   5  -7   6      200.20      185.77     12.41 o 
   6  -7   6      307.92      268.32     28.22 o 
 -10  -6   6       57.37       83.81     46.32 o 
  -9  -6   6       30.06      129.06     50.09 o 
  -8  -6   6       45.27       89.25     19.81 o 
  -7  -6   6       90.50      128.35     26.98 o 
  -6  -6   6       47.56       24.98     17.89 o 
  -5  -6   6       25.12       10.54     24.18 o 
  -4  -6   6      250.26      269.41     18.80 o 
  -3  -6   6       26.37       31.92     13.55 o 
  -2  -6   6       22.17       31.82     12.01 o 
  -1  -6   6        3.55        5.30      9.99 o 
   0  -6   6      322.29      289.61     13.31 o 
   1  -6   6        3.42        6.88     10.88 o 
   2  -6   6      919.23      891.34     19.36 o 
   3  -6   6       27.71       27.51      9.23 o 
   4  -6   6       59.88       64.17      6.18 o 
   5  -6   6      254.04      260.15      8.91 o 
   6  -6   6     2667.72     2653.00    158.43 o 
   7  -6   6       14.14        0.04     23.62 o 
 -10  -5   6        7.57        7.98     23.13 o 
  -9  -5   6       21.25       21.58     23.31 o 
  -8  -5   6       36.60        6.81     16.72 o 
  -7  -5   6        4.44       14.23     22.86 o 
  -6  -5   6      154.55      171.90     20.52 o 
  -5  -5   6       27.38       53.16     16.45 o 
  -4  -5   6      657.44      653.35     25.25 o 
  -3  -5   6        0.19       -3.22      6.66 o 
  -2  -5   6      107.84       92.22      8.48 o 
  -1  -5   6       18.59       38.45      8.41 o 
   0  -5   6       66.82       74.98      9.38 o 
   1  -5   6      127.76      139.78     10.47 o 
   2  -5   6      927.43      922.35     18.36 o 
   3  -5   6        0.17        6.07      6.02 o 
   4  -5   6      630.41      649.87     15.17 o 
   5  -5   6        1.38       11.50      6.84 o 
   6  -5   6      285.08      295.10     25.18 o 
   7  -5   6        9.02       10.47     19.40 o 
   8  -5   6        1.83       29.39     17.62 o 
 -10  -4   6       18.17       23.05     22.24 o 
  -9  -4   6        0.33      -17.66     17.66 o 
  -8  -4   6      407.99      404.81     35.77 o 
  -7  -4   6        7.71       -1.12     15.13 o 
  -6  -4   6      316.92      379.12     21.33 o 
  -5  -4   6        4.90        8.70     11.07 o 
  -4  -4   6       77.91       88.45     14.86 o 
  -3  -4   6        5.50       10.55     10.32 o 
  -2  -4   6       28.61       35.49      8.80 o 
  -1  -4   6       21.00       10.90      6.20 o 
   0  -4   6      234.17      211.87      9.98 o 
   1  -4   6      116.27      130.05     12.68 o 
   2  -4   6     4142.37     4371.01     47.40 o 
   3  -4   6      386.73      388.72     14.58 o 
   4  -4   6       86.84       84.23      6.13 o 
   5  -4   6      276.30      275.19     15.15 o 
   6  -4   6      133.86      141.16     21.25 o 
   7  -4   6        8.13        8.72     15.37 o 
   8  -4   6       16.28       36.52     19.92 o 
   9  -4   6       87.59       96.91     28.65 o 
 -10  -3   6       29.49       35.86     43.14 o 
  -9  -3   6      120.33      110.29     11.92 o 
  -8  -3   6       41.52       37.24     10.00 o 
  -7  -3   6      144.63      144.88     18.50 o 
  -6  -3   6      121.41      126.46     14.99 o 
  -5  -3   6       10.77       -0.35      9.41 o 
  -4  -3   6       10.76       11.00      8.30 o 
  -3  -3   6       62.60       51.63      9.16 o 
  -2  -3   6      795.73      778.70     34.03 o 
  -1  -3   6      108.99       87.35      9.81 o 
   0  -3   6       84.78       59.09     10.04 o 
   1  -3   6      407.07      397.38     11.09 o 
   2  -3   6      116.05      129.50      7.77 o 
   3  -3   6       28.97       29.52      6.09 o 
   4  -3   6      326.03      320.27      8.85 o 
   5  -3   6       85.74       89.57      7.06 o 
   6  -3   6       17.72       33.43      7.47 o 
   7  -3   6        8.71       22.60     18.26 o 
   8  -3   6        4.00      -17.12     17.12 o 
   9  -3   6       36.12       60.28     22.18 o 
 -10  -2   6       20.28       31.08     14.26 o 
  -9  -2   6       83.79       67.34     14.75 o 
  -8  -2   6      162.67      177.45     15.09 o 
  -7  -2   6       12.42        5.31     12.96 o 
  -6  -2   6      446.74      475.04     19.41 o 
  -5  -2   6        6.27       -5.78     13.83 o 
  -4  -2   6      661.28      739.45     18.92 o 
  -3  -2   6        1.99       -0.10     10.04 o 
  -2  -2   6       81.62       63.17     11.03 o 
  -1  -2   6      119.80      154.89     14.19 o 
   0  -2   6        2.69       21.76      8.91 o 
   1  -2   6       44.14       60.62      8.13 o 
   2  -2   6     2013.37     2159.30     26.87 o 
   3  -2   6       14.43        7.63      4.43 o 
   4  -2   6        0.08       -0.60      5.35 o 
   5  -2   6      140.71      147.51      6.66 o 
   6  -2   6      152.41      153.68      7.52 o 
   7  -2   6      133.46      138.51      7.11 o 
   8  -2   6       93.95      116.01     20.97 o 
   9  -2   6       33.29       26.23     27.74 o 
  10  -2   6       47.23       34.60     22.49 o 
 -10  -1   6        0.03        9.65     17.01 o 
  -9  -1   6        0.12        6.80     11.52 o 
  -8  -1   6        1.87       19.97     12.86 o 
  -7  -1   6       44.74       32.00     12.85 o 
  -6  -1   6       25.80       25.69      9.57 o 
  -5  -1   6       20.23       14.18      7.65 o 
  -4  -1   6      567.62      606.54     14.94 o 
  -3  -1   6       65.51       76.99     10.21 o 
  -2  -1   6      779.99      956.03     23.30 o 
  -1  -1   6      477.37      480.23     14.85 o 
   0  -1   6     4476.05     4589.48     58.64 o 
   1  -1   6      397.56      401.01     13.68 o 
   2  -1   6      682.86      729.15     14.51 o 
   3  -1   6      243.43      229.72      8.29 o 
   4  -1   6      251.16      222.61      8.05 o 
   5  -1   6      264.59      274.97      7.95 o 
   6  -1   6      144.59      139.69      6.50 o 
   7  -1   6      115.92      124.31      7.19 o 
   8  -1   6      264.22      257.40      9.54 o 
   9  -1   6        1.29        2.28      9.32 o 
  10  -1   6      167.74      164.13     18.94 o 
 -10   0   6       74.60      121.63     19.46 o 
  -9   0   6        6.66       11.60     10.98 o 
  -8   0   6        0.07        9.71      9.09 o 
  -7   0   6       21.27       20.60      9.91 o 
  -6   0   6      942.55      914.21     19.34 o 
  -5   0   6      117.46      119.36      9.30 o 
  -4   0   6     5683.02     6202.24     85.62 o 
  -3   0   6      200.12      216.71     11.16 o 
  -2   0   6     1694.80     1766.07     29.91 o 
  -1   0   6       46.05       46.61      8.56 o 
   0   0   6     6133.82     6112.25     77.87 o 
   1   0   6      313.89      305.14     12.86 o 
   2   0   6      174.92      156.02      8.13 o 
   3   0   6      134.63      115.88      7.93 o 
   4   0   6      231.13      223.51      6.99 o 
   5   0   6       21.17       16.18      5.02 o 
   6   0   6      917.73      932.39     13.61 o 
   7   0   6       91.36      115.99     10.29 o 
   8   0   6        3.90        2.71      5.74 o 
   9   0   6        8.71        2.35      8.00 o 
  10   0   6       32.74       36.52     10.71 o 
  11   0   6       12.15       26.77     10.41 o 
 -10   1   6       64.89       95.46     18.28 o 
  -9   1   6       24.52       28.30     24.85 o 
  -8   1   6        0.14       12.84     16.05 o 
  -7   1   6      480.66      467.56     15.25 o 
  -6   1   6      161.00      154.36      9.22 o 
  -5   1   6      375.65      371.39     14.47 o 
  -4   1   6     1137.51     1224.92     20.94 o 
  -3   1   6       98.96      112.20      7.32 o 
  -2   1   6      298.21      335.83     14.50 o 
  -1   1   6      485.73      456.24     12.64 o 
   0   1   6      836.70      842.98     15.24 o 
   1   1   6       45.36       93.96     15.87 o 
   2   1   6       17.52        6.77      5.29 o 
   3   1   6       18.85       21.89      8.95 o 
   4   1   6     7845.40     8113.43     78.49 o 
   5   1   6       31.41       20.61      7.27 o 
   6   1   6      336.10      322.58      9.51 o 
   7   1   6       18.61       17.78      7.55 o 
   8   1   6       27.38       15.26      6.90 o 
   9   1   6        5.95        5.78      8.44 o 
  10   1   6      528.16      495.00     22.30 o 
  11   1   6       13.44        9.20     12.50 o 
 -10   2   6       70.97      110.10     16.57 o 
  -9   2   6       25.10       34.57     15.52 o 
  -8   2   6        1.40       -3.00      7.82 o 
  -7   2   6      309.68      303.27     11.45 o 
  -6   2   6     1267.28     1264.23     20.84 o 
  -5   2   6       67.24       73.20      8.99 o 
  -4   2   6     3181.30     3352.98     38.58 o 
  -3   2   6      128.29      121.29      6.92 o 
  -2   2   6      788.40      762.04     16.30 o 
  -1   2   6      185.35      196.42      9.17 o 
   0   2   6       16.95       -7.44      7.44 o 
   1   2   6       26.66       34.95      6.08 o 
   2   2   6     6399.94     6244.63     76.67 o 
   3   2   6      456.59      431.41     16.68 o 
   4   2   6      279.89      301.33      9.11 o 
   5   2   6      229.48      230.81     10.90 o 
   6   2   6       73.88       82.03      8.19 o 
   7   2   6       75.90       73.42      8.61 o 
   8   2   6       12.69        2.17      9.95 o 
   9   2   6        0.05       27.33     10.82 o 
  10   2   6       81.20       64.82     18.96 o 
  11   2   6       95.29      126.82     24.25 o 
  -9   3   6        8.13       -3.07     12.29 o 
  -8   3   6       49.57       52.91     14.30 o 
  -7   3   6        0.17       -5.16     16.24 o 
  -6   3   6        7.76       23.34      9.62 o 
  -5   3   6        0.23        7.55      7.23 o 
  -4   3   6      264.82      248.77      9.99 o 
  -3   3   6        8.67       15.34      6.70 o 
  -2   3   6      141.84      158.10      9.73 o 
  -1   3   6       79.59       78.93      6.65 o 
   0   3   6      357.57      385.01     12.38 o 
   1   3   6      911.85      968.79     23.25 o 
   2   3   6       15.92       -0.13      7.21 o 
   3   3   6      440.62      416.92     13.05 o 
   4   3   6     3623.37     3600.52     45.03 o 
   5   3   6       23.13       30.39      8.60 o 
   6   3   6      109.71      132.82      8.61 o 
   7   3   6       72.64       67.40      9.37 o 
   8   3   6        0.10       -0.41      9.30 o 
   9   3   6       63.35       61.89     12.29 o 
  10   3   6       53.43       83.58     21.62 o 
  11   3   6       20.22       34.59     24.25 o 
  -9   4   6       14.90      109.73     39.36 o 
  -8   4   6      767.30      887.52     33.00 o 
  -7   4   6      185.84      176.31      8.47 o 
  -6   4   6       14.16       28.73      6.68 o 
  -5   4   6       93.60      105.54      8.32 o 
  -4   4   6      196.89      192.93      9.60 o 
  -3   4   6        0.43       -2.58      6.95 o 
  -2   4   6      330.18      318.39     10.14 o 
  -1   4   6       65.53       55.48      5.67 o 
   0   4   6     2664.43     2681.90     40.66 o 
   1   4   6       43.40       38.47     10.14 o 
   2   4   6      312.62      282.81     12.65 o 
   3   4   6      332.28      311.20     13.96 o 
   4   4   6     2352.09     2365.71     34.01 o 
   5   4   6       22.60       31.35      8.22 o 
   6   4   6        3.47        0.81      8.74 o 
   7   4   6        9.59        8.87      8.34 o 
   8   4   6     1079.50     1017.71     22.66 o 
   9   4   6       45.60       38.18     12.06 o 
  10   4   6      302.53      319.66     25.98 o 
  11   4   6       53.60       97.01     31.01 o 
  -8   5   6      586.60      610.53     23.71 o 
  -7   5   6      145.31      152.36     19.51 o 
  -6   5   6        6.30        5.67      9.80 o 
  -5   5   6       52.63       48.33      8.24 o 
  -4   5   6       46.87       55.75      7.87 o 
  -3   5   6        4.02        2.27      6.75 o 
  -2   5   6       23.08       23.65      7.35 o 
  -1   5   6       20.66       21.65      7.23 o 
   0   5   6     1975.39     1983.16     29.18 o 
   1   5   6      557.22      537.51     17.70 o 
   2   5   6      977.93      986.05     18.90 o 
   3   5   6      165.44      177.94      9.88 o 
   4   5   6      321.10      348.81     18.12 o 
   5   5   6       51.19       48.52     10.45 o 
   6   5   6        3.34        9.67      9.00 o 
   7   5   6       41.04       57.50     11.77 o 
   8   5   6       88.22       79.16     10.50 o 
   9   5   6      285.02      296.68     14.37 o 
  10   5   6       73.16       75.52     22.47 o 
  11   5   6       29.79       24.65     30.61 o 
  -8   6   6      520.95      492.58     56.85 o 
  -7   6   6       17.41       -2.87     14.13 o 
  -6   6   6       83.87       79.09     21.00 o 
  -5   6   6       50.33       41.07      8.02 o 
  -4   6   6        0.15       -2.24      7.29 o 
  -3   6   6        6.35       -1.47      6.69 o 
  -2   6   6       53.72       47.97      9.69 o 
  -1   6   6      102.05       99.37      8.68 o 
   0   6   6      379.53      350.58     16.07 o 
   1   6   6       44.01       38.36      8.27 o 
   2   6   6      794.44      805.61     18.07 o 
   3   6   6        1.70       -4.56      7.49 o 
   4   6   6      891.88      915.70     34.09 o 
   5   6   6       45.22       46.26     11.94 o 
   6   6   6       15.80       24.95     15.78 o 
   7   6   6       54.19       48.27     10.42 o 
   8   6   6        9.51       -1.03      9.83 o 
   9   6   6       51.05       39.00     13.42 o 
  10   6   6       26.26       12.41     20.77 o 
  11   6   6        3.14      -26.45     33.40 o 
  -7   7   6        6.94        7.20     22.78 o 
  -6   7   6        3.87       -7.82     11.63 o 
  -5   7   6       68.99       80.91     11.49 o 
  -4   7   6        0.47       17.09      7.19 o 
  -3   7   6       12.96       14.69      9.05 o 
  -2   7   6       92.22      115.46     12.59 o 
  -1   7   6       13.84       -1.98     15.27 o 
   0   7   6      779.06      758.06     25.77 o 
   1   7   6       75.95       59.99     24.25 o 
   2   7   6      142.68      151.70     12.35 o 
   3   7   6      150.47      170.18     23.18 o 
   4   7   6       21.02       28.37      9.24 o 
   5   7   6        8.59       29.18     21.03 o 
   6   7   6       64.06      100.92     17.46 o 
   7   7   6       57.29       49.31     16.78 o 
   8   7   6        3.53        5.32     14.49 o 
   9   7   6       25.31       40.90     23.89 o 
  10   7   6        6.78      -14.89     31.01 o 
  -6   8   6      231.04      198.91     15.67 o 
  -5   8   6       46.74       48.06     26.34 o 
  -4   8   6       97.37       73.45     15.81 o 
  -3   8   6       70.17       52.78      9.51 o 
  -2   8   6       17.00       30.38      8.03 o 
  -1   8   6      551.88      539.30     16.75 o 
   0   8   6       13.26        0.55     11.93 o 
   1   8   6       94.95       95.40     14.09 o 
   2   8   6      378.73      372.86     17.06 o 
   3   8   6        0.15        6.62     17.24 o 
   4   8   6      406.90      394.72     14.47 o 
   5   8   6      140.39      145.21     13.66 o 
   6   8   6      556.20      567.50     36.12 o 
   7   8   6        1.14      -24.60     24.60 o 
   8   8   6        0.35        8.46     25.02 o 
   9   8   6       13.12      -18.53     18.53 o 
  10   8   6      120.09      128.61     27.25 o 
  -5   9   6       73.71       57.85     19.35 o 
  -4   9   6      115.03      118.08     17.24 o 
  -3   9   6      117.06      129.80     19.39 o 
  -2   9   6        3.30      -16.72     16.72 o 
  -1   9   6        0.00        0.43     12.44 o 
   0   9   6      767.36      683.80     49.67 o 
   1   9   6        0.03        8.78     18.47 o 
   2   9   6       40.73       29.07     11.60 o 
   3   9   6      361.43      367.91     30.98 o 
   4   9   6        0.16        2.99     12.07 o 
   5   9   6        3.31      -14.96     14.96 o 
   6   9   6       30.54        7.58     25.28 o 
   7   9   6        0.97       -4.67     18.97 o 
   8   9   6        2.62        1.50     26.56 o 
   9   9   6      179.41      198.80     25.58 o 
  -3  10   6       58.25       54.47     21.47 o 
  -2  10   6       23.23       54.47     22.26 o 
  -1  10   6      267.63      289.18     25.71 o 
   0  10   6      203.89      130.00     26.64 o 
   1  10   6       18.40       20.19     13.15 o 
   2  10   6      298.80      294.56     30.41 o 
   3  10   6      233.32      193.80     30.69 o 
   4  10   6       13.08       31.89     14.97 o 
   5  10   6        2.71       13.39     25.28 o 
   6  10   6       69.96       50.55     44.33 o 
   7  10   6       17.73       60.33     27.55 o 
   8  10   6      289.14      300.63     35.11 o 
  -1  11   6        3.11      -22.26     25.44 o 
   0  11   6      274.40      299.55     27.96 o 
   1  11   6        7.82        2.25     36.18 o 
   2  11   6        5.96       16.92     24.00 o 
   3  11   6       11.67       14.90     24.17 o 
   4  11   6        2.29       46.12     26.99 o 
   5  11   6       11.30       31.78     20.09 o 
   6  11   6       30.30       56.73     28.81 o 
  -5 -10   7        4.14       -0.44     38.96 o 
  -4 -10   7       25.25       12.74     32.60 o 
  -3 -10   7      224.73      247.88     29.94 o 
  -2 -10   7       50.45       36.96     24.88 o 
  -1 -10   7       97.58       89.48     38.96 o 
   0 -10   7        2.54       47.71     31.01 o 
   1 -10   7      243.24      288.63     36.58 o 
  -7  -9   7        1.30      -17.87     23.19 o 
  -6  -9   7       27.75       25.86     33.99 o 
  -5  -9   7        0.68       25.30     26.76 o 
  -4  -9   7       10.47       26.08     19.06 o 
  -3  -9   7     1692.97     1670.89    145.91 o 
  -2  -9   7       57.02       40.25     24.31 o 
  -1  -9   7       24.71       53.64     20.90 o 
   0  -9   7        3.30       -8.35     18.62 o 
   1  -9   7        4.32      -18.69     25.64 o 
   2  -9   7       22.35       30.61     21.47 o 
   3  -9   7       33.15        6.08     13.33 o 
  -8  -8   7        0.56       -6.76     28.62 o 
  -7  -8   7        2.05      -10.45     19.81 o 
  -6  -8   7        8.28       10.82     18.66 o 
  -5  -8   7       94.40      120.62     21.50 o 
  -4  -8   7      225.99      202.88     26.28 o 
  -3  -8   7      793.11      823.18     94.22 o 
  -2  -8   7        1.09      -22.44     22.90 o 
  -1  -8   7      245.15      214.66     18.62 o 
   0  -8   7        0.90       10.11     11.03 o 
   1  -8   7        0.90        1.28     16.98 o 
   2  -8   7        9.94       11.85     14.87 o 
   3  -8   7       36.48       11.13     17.89 o 
   4  -8   7       20.10       23.41     25.84 o 
   5  -8   7       38.65       53.54     22.26 o 
  -9  -7   7       23.28       45.91     28.36 o 
  -8  -7   7       26.21       22.11     18.50 o 
  -7  -7   7      128.62      162.75     42.14 o 
  -6  -7   7       22.63       75.74     28.43 o 
  -5  -7   7      228.77      226.58     28.66 o 
  -4  -7   7      101.12       98.96     31.41 o 
  -3  -7   7     1030.87      987.17     38.37 o 
  -2  -7   7      361.29      349.25     21.82 o 
  -1  -7   7      342.57      335.98     18.56 o 
   0  -7   7        1.81        3.16     12.57 o 
   1  -7   7      118.74      110.34     12.32 o 
   2  -7   7       42.77       36.88     14.31 o 
   3  -7   7        9.00        5.46      7.74 o 
   4  -7   7       83.31       64.85     13.27 o 
   5  -7   7      615.15      615.08     22.95 o 
   6  -7   7        7.79       30.22     27.43 o 
  -9  -6   7        2.70       18.31     45.32 o 
  -8  -6   7       28.55       34.90     25.28 o 
  -7  -6   7      556.04      551.27     65.20 o 
  -6  -6   7        0.30       -2.20     18.29 o 
  -5  -6   7      781.83      865.94     36.81 o 
  -4  -6   7      147.58      144.24     25.23 o 
  -3  -6   7     1023.68      987.07     31.91 o 
  -2  -6   7        0.06        1.44     12.20 o 
  -1  -6   7      237.81      247.96     18.05 o 
   0  -6   7       69.89       72.16     19.26 o 
   1  -6   7      155.17      137.08     12.46 o 
   2  -6   7        9.45       13.74     10.04 o 
   3  -6   7       62.12       70.76      7.99 o 
   4  -6   7      362.91      366.00     11.05 o 
   5  -6   7     2436.68     2338.54     62.55 o 
   6  -6   7      400.50      400.75     34.19 o 
   7  -6   7      130.79       73.25     24.74 o 
 -10  -5   7       51.64      161.41     39.76 o 
  -9  -5   7       17.11       43.77     32.40 o 
  -8  -5   7       65.91       54.18     29.62 o 
  -7  -5   7      944.66      917.38     42.03 o 
  -6  -5   7       11.21       23.93     17.12 o 
  -5  -5   7      803.75      820.70     34.99 o 
  -4  -5   7       92.82      109.06     12.97 o 
  -3  -5   7      508.34      474.34     14.71 o 
  -2  -5   7       38.36       47.48      8.59 o 
  -1  -5   7      121.33      117.67      9.34 o 
   0  -5   7       83.55       83.18     11.52 o 
   1  -5   7      212.41      196.54     10.02 o 
   2  -5   7        4.23        7.21      7.28 o 
   3  -5   7      145.07      156.03     13.34 o 
   4  -5   7       82.43       64.87      6.71 o 
   5  -5   7      962.19      934.13     19.96 o 
   6  -5   7       85.90      111.72     30.61 o 
   7  -5   7      529.23      527.04     33.53 o 
   8  -5   7        0.00      -27.21     27.21 o 
 -10  -4   7        5.76       57.41     20.75 o 
  -9  -4   7       12.74       32.13     21.47 o 
  -8  -4   7      142.10      131.20     11.60 o 
  -7  -4   7     1431.67     1308.36     55.84 o 
  -6  -4   7       31.72       49.84     16.12 o 
  -5  -4   7        6.97        9.12     12.86 o 
  -4  -4   7      108.82      111.62     13.36 o 
  -3  -4   7       87.30       87.77      8.84 o 
  -2  -4   7       19.23        5.23      9.85 o 
  -1  -4   7       66.63       67.43      9.59 o 
   0  -4   7       36.74       48.24     10.68 o 
   1  -4   7      294.77      316.27     11.99 o 
   2  -4   7      128.45      115.70      9.07 o 
   3  -4   7     1150.88     1139.34     17.31 o 
   4  -4   7        0.37        3.21      5.79 o 
   5  -4   7     6086.66     6276.25     74.49 o 
   6  -4   7        6.33        2.88      4.59 o 
   7  -4   7      164.60      169.75     37.17 o 
   8  -4   7        6.86       19.25     25.60 o 
   9  -4   7       16.78       53.16     27.43 o 
 -10  -3   7        8.78       32.79     18.57 o 
  -9  -3   7        0.11        3.79     11.59 o 
  -8  -3   7       41.10       20.23     13.89 o 
  -7  -3   7     1106.67     1144.58     42.45 o 
  -6  -3   7        4.12       38.24     21.21 o 
  -5  -3   7       70.90       74.91     12.63 o 
  -4  -3   7        0.54       -2.70     11.82 o 
  -3  -3   7      563.82      555.38     20.95 o 
  -2  -3   7       82.65       64.40     11.58 o 
  -1  -3   7       37.07       29.37      8.83 o 
   0  -3   7      161.29      140.35      8.86 o 
   1  -3   7     1040.43     1052.04     28.35 o 
   2  -3   7       72.11       71.53      6.73 o 
   3  -3   7     1147.36     1177.74     17.08 o 
   4  -3   7       80.38       86.13      8.21 o 
   5  -3   7     1057.57     1045.50     18.97 o 
   6  -3   7        1.11       -4.46      8.28 o 
   7  -3   7       31.77       24.04      6.88 o 
   8  -3   7       39.03       36.09     21.12 o 
   9  -3   7       45.71       35.60     22.35 o 
 -10  -2   7        0.29       -1.21     12.60 o 
  -9  -2   7      146.66      189.75     23.88 o 
  -8  -2   7       15.07       10.53     13.08 o 
  -7  -2   7      895.12      864.16     52.91 o 
  -6  -2   7       12.24       14.98     13.98 o 
  -5  -2   7        4.99       -4.65      8.53 o 
  -4  -2   7        1.66       11.20     10.02 o 
  -3  -2   7     1709.87     1787.62     31.81 o 
  -2  -2   7      105.72      107.24     12.15 o 
  -1  -2   7       26.69       34.24      8.46 o 
   0  -2   7       10.34        0.05     14.75 o 
   1  -2   7     3893.06     4244.15     75.12 o 
   2  -2   7        0.20        4.49      5.72 o 
   3  -2   7     1081.03     1119.95     18.04 o 
   4  -2   7      193.29      183.67      8.68 o 
   5  -2   7      363.17      358.55     10.99 o 
   6  -2   7       19.62       41.34      9.10 o 
   7  -2   7       94.11      101.75     10.70 o 
   8  -2   7        0.03        5.03      8.27 o 
   9  -2   7       18.04        7.82     39.20 o 
  10  -2   7        5.80      -22.57     22.82 o 
 -10  -1   7       10.93       17.80     16.30 o 
  -9  -1   7       18.70       19.59     17.37 o 
  -8  -1   7        4.35       21.36     10.65 o 
  -7  -1   7       12.99       -9.72     15.89 o 
  -6  -1   7       19.06       33.14     12.89 o 
  -5  -1   7      388.11      350.71     14.51 o 
  -4  -1   7       45.48       35.84     12.29 o 
  -3  -1   7      831.86      810.53     19.81 o 
  -2  -1   7      315.71      291.72     14.37 o 
  -1  -1   7      129.85       76.70     11.49 o 
   0  -1   7      654.38      678.83     17.64 o 
   1  -1   7      879.47      908.68     21.75 o 
   2  -1   7      147.45      129.33      7.88 o 
   3  -1   7      998.03      968.22     16.51 o 
   4  -1   7      156.48      165.90      8.77 o 
   5  -1   7      184.41      176.43      9.58 o 
   6  -1   7      181.40      193.24      8.62 o 
   7  -1   7       29.53       26.18      7.84 o 
   8  -1   7      349.72      338.26      9.20 o 
   9  -1   7        4.44        4.74      8.60 o 
  10  -1   7        2.45       20.94     14.08 o 
 -10   0   7       25.60       34.19     23.46 o 
  -9   0   7       60.50      116.50     22.86 o 
  -8   0   7        9.85        9.87     10.97 o 
  -7   0   7      493.97      459.69     19.76 o 
  -6   0   7      160.69      173.95     11.83 o 
  -5   0   7       53.90       52.76      8.77 o 
  -4   0   7       35.83       38.51      9.99 o 
  -3   0   7       43.31       22.90      9.38 o 
  -2   0   7      330.50      299.19     13.86 o 
  -1   0   7     2858.96     2799.22     41.36 o 
   0   0   7       27.74       92.18     14.51 o 
   1   0   7     2517.91     2695.69     40.04 o 
   2   0   7       60.10       29.52      7.65 o 
   3   0   7      424.78      455.60     11.11 o 
   4   0   7        0.02        0.08      7.69 o 
   5   0   7      551.55      572.84     10.99 o 
   6   0   7       38.84       35.42      5.98 o 
   7   0   7      222.22      234.13      8.53 o 
   8   0   7        3.80        5.84      5.78 o 
   9   0   7       41.34       31.63     10.52 o 
  10   0   7        3.27       12.01     10.08 o 
 -10   1   7       38.25       99.56     29.62 o 
  -9   1   7       14.34       25.16     18.26 o 
  -8   1   7        1.13       17.94     15.66 o 
  -7   1   7      129.40      141.70     13.95 o 
  -6   1   7       30.09       35.13      6.43 o 
  -5   1   7     2226.39     2263.87     35.37 o 
  -4   1   7       64.69       46.79      8.67 o 
  -3   1   7       23.38       24.17      7.30 o 
  -2   1   7     1184.13     1199.57     21.00 o 
  -1   1   7        0.34       -8.69      8.69 o 
   0   1   7       69.71      117.04      8.61 o 
   1   1   7      673.91      736.76     19.56 o 
   2   1   7      164.52      162.97      6.76 o 
   3   1   7      848.84      805.81     19.55 o 
   4   1   7      483.33      505.10     14.22 o 
   5   1   7       29.68       33.27     10.80 o 
   6   1   7        3.12        4.31      9.12 o 
   7   1   7      605.63      595.80     16.54 o 
   8   1   7        9.67       13.61      9.93 o 
   9   1   7       82.90       80.20     11.80 o 
  10   1   7       62.04       55.53     12.73 o 
  11   1   7       60.38       94.27     22.84 o 
 -10   2   7        0.98       22.53     21.27 o 
  -9   2   7      103.51      103.93     19.68 o 
  -8   2   7        8.94       25.10     11.27 o 
  -7   2   7     1884.49     1869.76     39.59 o 
  -6   2   7       61.32       53.21      8.35 o 
  -5   2   7        9.76       11.25      7.68 o 
  -4   2   7        9.57       16.54      6.76 o 
  -3   2   7      398.56      392.96     11.02 o 
  -2   2   7       10.82        7.84      7.07 o 
  -1   2   7      498.11      495.57     10.91 o 
   0   2   7       14.58       14.61      9.26 o 
   1   2   7     3788.81     3711.26     44.32 o 
   2   2   7      839.16      774.78     19.64 o 
   3   2   7      209.22      186.61     14.05 o 
   4   2   7      303.77      302.00      9.78 o 
   5   2   7      297.42      286.85     10.83 o 
   6   2   7       29.64       40.44      7.10 o 
   7   2   7       14.50        7.48      7.78 o 
   8   2   7        9.29       14.34     11.52 o 
   9   2   7       50.73       47.56     10.80 o 
  10   2   7        8.04        9.36     13.17 o 
  11   2   7        0.93      -14.84     14.84 o 
  -9   3   7      347.46      325.69     23.08 o 
  -8   3   7       40.19       51.60     21.87 o 
  -7   3   7      630.87      651.32     18.75 o 
  -6   3   7      495.45      470.52     17.83 o 
  -5   3   7      223.74      201.16     10.03 o 
  -4   3   7        4.32        1.60     11.33 o 
  -3   3   7      540.52      573.25     14.92 o 
  -2   3   7       34.69       36.83      9.54 o 
  -1   3   7       23.92       28.60      8.20 o 
   0   3   7      389.71      374.26     12.12 o 
   1   3   7      603.93      595.80     12.51 o 
   2   3   7        8.17        8.32     10.49 o 
   3   3   7     5624.73     5711.41     65.04 o 
   4   3   7      474.34      463.77     16.68 o 
   5   3   7       43.51       44.63      7.96 o 
   6   3   7      402.59      368.02     14.03 o 
   7   3   7       27.11       38.03      8.52 o 
   8   3   7       99.08      102.41     13.13 o 
   9   3   7      812.35      819.55     23.43 o 
  10   3   7      158.49      154.39     17.61 o 
  11   3   7       69.77       93.43     27.43 o 
  -9   4   7       85.85       25.05     34.99 o 
  -8   4   7       41.52       57.02     15.37 o 
  -7   4   7      256.59      233.23     19.74 o 
  -6   4   7      287.55      305.49     17.00 o 
  -5   4   7      690.98      667.51     16.55 o 
  -4   4   7        7.23       21.16      8.58 o 
  -3   4   7      148.45      147.66      9.76 o 
  -2   4   7       24.59       19.05      7.51 o 
  -1   4   7      174.41      207.22      7.94 o 
   0   4   7       99.83      101.79      7.41 o 
   1   4   7       54.77       44.99      9.18 o 
   2   4   7      726.74      706.72     14.90 o 
   3   4   7        2.17       -3.29      8.62 o 
   4   4   7        0.05       -7.73      7.73 o 
   5   4   7      176.99      180.11     11.66 o 
   6   4   7       41.80       37.95     10.47 o 
   7   4   7      210.07      227.31     11.48 o 
   8   4   7        0.04      -11.70     11.70 o 
   9   4   7        0.25      -12.03     12.34 o 
  10   4   7        9.52       28.66     15.35 o 
  11   4   7       35.35       34.19     29.02 o 
  -8   5   7      107.95      116.88     16.70 o 
  -7   5   7      344.91      360.99     25.44 o 
  -6   5   7        2.67        6.27      8.20 o 
  -5   5   7      353.92      354.64     18.14 o 
  -4   5   7        1.71       -0.60      8.07 o 
  -3   5   7       16.11       20.25      8.27 o 
  -2   5   7       53.17       74.09      7.16 o 
  -1   5   7       48.37       45.40      6.90 o 
   0   5   7       22.67       12.62      7.20 o 
   1   5   7     1712.58     1752.67     32.13 o 
   2   5   7       46.01       55.81     10.63 o 
   3   5   7        0.45      -11.25     11.25 o 
   4   5   7       11.29       14.68      9.23 o 
   5   5   7      443.69      456.18     18.24 o 
   6   5   7      229.30      245.90     12.74 o 
   7   5   7       41.27       38.25     11.80 o 
   8   5   7       43.42       58.05     11.23 o 
   9   5   7        5.96      -10.84     10.84 o 
  10   5   7       27.01       94.28     21.97 o 
  11   5   7       16.90       75.94     31.81 o 
  -7   6   7       68.41       79.52     14.88 o 
  -6   6   7       13.28        9.25     14.55 o 
  -5   6   7      810.21      766.52     19.36 o 
  -4   6   7      110.36      115.96     19.45 o 
  -3   6   7      149.18      163.17     11.55 o 
  -2   6   7       34.35       33.49      8.19 o 
  -1   6   7      279.74      287.20     11.36 o 
   0   6   7       16.90       25.88      9.39 o 
   1   6   7       88.92      105.98     11.42 o 
   2   6   7       17.34       19.90     11.85 o 
   3   6   7       26.61       17.92     10.10 o 
   4   6   7       85.71       87.59     14.88 o 
   5   6   7      822.63      860.88     33.87 o 
   6   6   7        0.33       -1.27     10.97 o 
   7   6   7      826.39      759.16     24.16 o 
   8   6   7       17.62       40.78     11.67 o 
   9   6   7      289.49      346.84     20.65 o 
  10   6   7        3.00       21.85     21.91 o 
  -7   7   7      209.05      205.43     16.15 o 
  -6   7   7       82.93      101.38     15.31 o 
  -5   7   7      107.01       75.41     15.14 o 
  -4   7   7       53.85       70.67      9.24 o 
  -3   7   7       48.43       28.87     10.85 o 
  -2   7   7       38.71       39.54     10.10 o 
  -1   7   7      242.22      246.94     15.23 o 
   0   7   7       36.73       52.07     21.46 o 
   1   7   7      166.14      171.76     17.16 o 
   2   7   7       26.36       46.41     15.46 o 
   3   7   7      152.74      150.62     12.39 o 
   4   7   7        8.68        4.54      9.49 o 
   5   7   7        4.17       -3.25     13.23 o 
   6   7   7       40.96       33.00     13.28 o 
   7   7   7       46.24       47.18     13.26 o 
   8   7   7       40.58       17.50     16.96 o 
   9   7   7        1.68      -14.63     30.61 o 
  10   7   7        5.88      -35.18     35.18 o 
  -6   8   7        6.44       19.71     13.40 o 
  -5   8   7       39.90       44.61     14.62 o 
  -4   8   7       74.36       50.52     13.81 o 
  -3   8   7        0.69        7.41      8.53 o 
  -2   8   7      128.85      147.63     13.10 o 
  -1   8   7      794.37      790.46     51.09 o 
   0   8   7        9.33      -10.07     13.65 o 
   1   8   7     3379.14     3285.52     60.96 o 
   2   8   7      121.51      120.73     17.02 o 
   3   8   7      347.97      349.38     21.89 o 
   4   8   7      417.85      431.99     25.89 o 
   5   8   7        7.84        7.99      9.22 o 
   6   8   7       11.74       27.48     26.91 o 
   7   8   7       80.38       40.43     16.08 o 
   8   8   7        9.79       13.35     23.31 o 
   9   8   7        3.19       -1.72     24.73 o 
  -4   9   7       14.10       -3.67     32.96 o 
  -3   9   7       27.85       29.68     17.37 o 
  -2   9   7        4.78       29.90     18.66 o 
  -1   9   7        9.49       27.66     18.89 o 
   0   9   7      341.58      311.49     19.46 o 
   1   9   7       52.65       52.92     15.28 o 
   2   9   7       36.10       27.05     29.22 o 
   3   9   7      713.51      703.38     36.00 o 
   4   9   7      122.24      122.59     13.08 o 
   5   9   7       42.58       38.11     14.98 o 
   6   9   7       62.27       49.64     26.69 o 
   7   9   7        8.66      -26.64     26.64 o 
   8   9   7        7.17       24.31     18.97 o 
   9   9   7       17.66       84.28     40.15 o 
  -3  10   7       11.54       19.46     25.44 o 
  -2  10   7       14.25        5.17     25.05 o 
  -1  10   7       58.72       51.48     29.82 o 
   0  10   7        5.55      -10.61     20.38 o 
   1  10   7     2351.93     2225.72    117.08 o 
   2  10   7        9.82      -10.45     24.59 o 
   3  10   7      223.01      238.33     29.51 o 
   4  10   7        0.27      -22.46     22.46 o 
   5  10   7       98.20       74.94     27.27 o 
   6  10   7        1.21       14.52     26.27 o 
   7  10   7        0.06      -18.88     19.68 o 
  -1  11   7      297.88      284.26     37.77 o 
   0  11   7       44.03       73.95     31.41 o 
   1  11   7        1.92       -7.99     23.85 o 
   2  11   7       85.08      109.33     25.64 o 
   3  11   7      215.67      212.63     30.91 o 
   4  11   7        6.16        2.01     24.70 o 
   5  11   7        9.16       20.43     43.73 o 
   6  11   7        0.42       27.58     30.02 o 
  -4 -10   8        0.66        8.30     19.26 o 
  -3 -10   8        3.14       34.71     26.39 o 
  -2 -10   8      559.53      613.50     68.78 o 
  -1 -10   8       38.91       38.55     23.13 o 
   0 -10   8        8.01       50.09     32.60 o 
  -6  -9   8       25.60       12.93     43.33 o 
  -5  -9   8        9.70        7.48     27.40 o 
  -4  -9   8        1.30       22.53     18.96 o 
  -3  -9   8       12.58      -18.68     25.15 o 
  -2  -9   8       22.16       45.32     24.74 o 
  -1  -9   8       28.48       62.62     23.05 o 
   0  -9   8        3.67      -10.35     31.21 o 
   1  -9   8       50.92       49.30     29.02 o 
   2  -9   8       16.76       14.31     23.06 o 
   3  -9   8       50.55       54.32     26.04 o 
  -7  -8   8        6.72       -8.35     20.52 o 
  -6  -8   8        0.53      -23.21     26.41 o 
  -5  -8   8        3.89       49.10     25.30 o 
  -4  -8   8       95.73       87.59     24.03 o 
  -3  -8   8       79.39      118.93     26.14 o 
  -2  -8   8      865.34      874.66     40.33 o 
  -1  -8   8      105.40      123.33     16.80 o 
   0  -8   8       14.10       13.46     13.88 o 
   1  -8   8       49.30       80.56     20.23 o 
   2  -8   8       72.37       76.89     17.57 o 
   3  -8   8        8.82        9.14     16.30 o 
   4  -8   8       72.59      100.83     15.18 o 
  -8  -7   8       18.91      -22.06     26.14 o 
  -7  -7   8       21.44       17.85     26.95 o 
  -6  -7   8        6.97       17.83     26.14 o 
  -5  -7   8       77.70       45.31     29.82 o 
  -4  -7   8     1114.38     1176.53     59.24 o 
  -3  -7   8       15.59       -4.27     26.04 o 
  -2  -7   8     1183.48     1063.55     73.20 o 
  -1  -7   8       49.42       44.35     16.35 o 
   0  -7   8        9.35        0.49     10.83 o 
   1  -7   8       68.79       43.28     12.63 o 
   2  -7   8       11.41       -4.80     13.49 o 
   3  -7   8       50.69       61.50     11.92 o 
   4  -7   8       22.01       34.19     17.49 o 
   5  -7   8        2.26       14.96     11.66 o 
   6  -7   8       18.44       34.59     27.03 o 
  -9  -6   8        6.29       22.35     25.44 o 
  -8  -6   8        1.38        9.37     25.84 o 
  -7  -6   8        0.22       15.28     30.81 o 
  -6  -6   8      329.23      307.24     25.99 o 
  -5  -6   8      130.19      140.36     20.94 o 
  -4  -6   8     3261.68     3220.65     78.71 o 
  -3  -6   8        0.36        2.79     19.09 o 
  -2  -6   8      312.62      348.05     15.99 o 
  -1  -6   8      106.40       89.21     10.37 o 
   0  -6   8        0.12       -2.85     22.76 o 
   1  -6   8        0.03       -7.27     10.18 o 
   2  -6   8      286.13      289.17     16.37 o 
   3  -6   8       47.30       55.32      8.49 o 
   4  -6   8       43.43       46.65      7.65 o 
   5  -6   8       80.23       74.34     15.51 o 
   6  -6   8      206.73      208.29     14.42 o 
   7  -6   8      262.93      282.43     28.76 o 
  -9  -5   8       13.40        9.55     24.57 o 
  -8  -5   8        9.45      -20.87     54.27 o 
  -7  -5   8       76.52       40.15     36.18 o 
  -6  -5   8       52.47       33.78     17.85 o 
  -5  -5   8       14.28        3.28     30.61 o 
  -4  -5   8     2031.77     2078.36     41.53 o 
  -3  -5   8       92.52      100.15     10.54 o 
  -2  -5   8        3.63       10.42      9.32 o 
  -1  -5   8       55.26       69.73     14.66 o 
   0  -5   8      146.74      141.13     11.89 o 
   1  -5   8       20.35       15.76      7.80 o 
   2  -5   8      149.22      149.65     10.32 o 
   3  -5   8       90.02       71.88      8.92 o 
   4  -5   8        1.34       -0.41      7.28 o 
   5  -5   8       94.23       89.74      7.92 o 
   6  -5   8       47.57       41.97     10.38 o 
   7  -5   8       73.85       95.99     26.18 o 
   8  -5   8      164.74      175.56     30.18 o 
 -10  -4   8        0.10       33.04     22.97 o 
  -9  -4   8        9.22       44.07     19.98 o 
  -8  -4   8      128.56       87.62     13.93 o 
  -7  -4   8       56.72       59.20     24.01 o 
  -6  -4   8      114.53      120.25     25.10 o 
  -5  -4   8      228.95      311.11     28.36 o 
  -4  -4   8     2871.14     2987.23     57.65 o 
  -3  -4   8        1.01       -8.53     11.93 o 
  -2  -4   8       32.00       27.44      9.17 o 
  -1  -4   8        1.16       11.39      7.46 o 
   0  -4   8       43.59       55.50      8.59 o 
   1  -4   8        2.11        5.26      7.97 o 
   2  -4   8      100.32      109.81      8.71 o 
   3  -4   8      342.62      337.99     10.34 o 
   4  -4   8       10.22       12.47      6.87 o 
   5  -4   8      511.08      476.25     19.22 o 
   6  -4   8      260.34      245.40     12.22 o 
   7  -4   8       92.28       42.03     25.12 o 
   8  -4   8       30.09       20.61     24.02 o 
 -10  -3   8        2.83      -30.09     42.94 o 
  -9  -3   8        0.60       17.70     12.36 o 
  -8  -3   8      224.31      138.02     29.22 o 
  -7  -3   8      126.88      102.51     16.93 o 
  -6  -3   8        7.82       17.46     16.78 o 
  -5  -3   8       49.92       56.00     15.90 o 
  -4  -3   8     2050.89     2031.59     38.12 o 
  -3  -3   8      226.28      223.06     14.53 o 
  -2  -3   8      106.45       95.75      8.92 o 
  -1  -3   8      232.18      221.95     12.37 o 
   0  -3   8      242.11      278.59     12.20 o 
   1  -3   8      106.12      106.17      8.58 o 
   2  -3   8      769.41      804.47     16.28 o 
   3  -3   8       46.34       42.06      6.16 o 
   4  -3   8       46.72       46.76      7.82 o 
   5  -3   8       10.41       10.59      6.96 o 
   6  -3   8        6.12        8.51      5.65 o 
   7  -3   8        7.77       -2.68      7.46 o 
   8  -3   8      261.38      291.09     31.81 o 
   9  -3   8        2.63       37.01     29.34 o 
 -10  -2   8       52.83       58.44     28.23 o 
  -9  -2   8        4.44        5.54     18.90 o 
  -8  -2   8      405.44      314.84     19.48 o 
  -7  -2   8      168.64      126.75     13.99 o 
  -6  -2   8       12.76       34.29     21.48 o 
  -5  -2   8        7.09        6.61     12.07 o 
  -4  -2   8       82.21      104.81     15.32 o 
  -3  -2   8       47.08       47.91      9.73 o 
  -2  -2   8      292.01      323.86     14.33 o 
  -1  -2   8       78.04       58.54     11.11 o 
   0  -2   8      115.64      111.93     10.74 o 
   1  -2   8        3.16       17.47      9.32 o 
   2  -2   8      893.25      954.56     16.44 o 
   3  -2   8      598.55      599.75     13.83 o 
   4  -2   8     1537.72     1489.41     22.31 o 
   5  -2   8       58.20       57.68      8.07 o 
   6  -2   8      682.89      664.78     15.12 o 
   7  -2   8        4.25        0.32      5.56 o 
   8  -2   8      161.53      162.54     10.82 o 
   9  -2   8        1.48       14.27     17.70 o 
 -10  -1   8        5.46       49.70     27.03 o 
  -9  -1   8        1.03        0.76     15.11 o 
  -8  -1   8      327.07      295.11     32.54 o 
  -7  -1   8        1.03       -3.14     11.75 o 
  -6  -1   8       36.84       27.21     14.14 o 
  -5  -1   8      146.44      139.11     18.02 o 
  -4  -1   8      642.23      669.61     19.63 o 
  -3  -1   8      102.89       94.99     10.77 o 
  -2  -1   8     1489.50     1517.99     29.13 o 
  -1  -1   8      413.05      390.46     14.50 o 
   0  -1   8      356.52      386.34     15.44 o 
   1  -1   8      364.13      337.06     14.20 o 
   2  -1   8     1323.84     1469.24     23.67 o 
   3  -1   8       30.38       27.91      6.95 o 
   4  -1   8       94.26      104.38      8.23 o 
   5  -1   8        2.42        3.74      7.53 o 
   6  -1   8      474.46      482.66     12.72 o 
   7  -1   8       40.86       38.93      7.61 o 
   8  -1   8      353.52      345.23     10.30 o 
   9  -1   8      132.87      149.30     13.64 o 
  10  -1   8       12.31        7.66     11.88 o 
 -10   0   8       18.92       32.20     25.84 o 
  -9   0   8        0.11       16.37     17.15 o 
  -8   0   8      487.94      473.45     21.21 o 
  -7   0   8       78.38       96.41     14.55 o 
  -6   0   8        6.08       15.36      8.77 o 
  -5   0   8        2.15       -5.41      7.89 o 
  -4   0   8      245.31      248.55     12.84 o 
  -3   0   8       65.76       62.95     15.68 o 
  -2   0   8     4909.35     5039.02     66.74 o 
  -1   0   8      246.94      225.25     13.02 o 
   0   0   8      479.13      509.58     15.43 o 
   1   0   8       87.75       70.20      9.74 o 
   2   0   8      912.79      957.41     18.13 o 
   3   0   8       66.30       69.72      7.74 o 
   4   0   8     2338.69     2284.93     35.47 o 
   5   0   8      187.34      191.85     11.82 o 
   6   0   8       57.73       65.60      6.93 o 
   7   0   8        1.15        0.58      6.22 o 
   8   0   8      246.28      238.70     10.43 o 
   9   0   8        3.72       11.53      9.93 o 
  10   0   8      128.29      113.66     12.42 o 
  -9   1   8       27.88       32.57     18.11 o 
  -8   1   8        0.57       13.89     14.34 o 
  -7   1   8       19.04       30.75     12.49 o 
  -6   1   8     1079.08     1029.75     31.27 o 
  -5   1   8       66.49       83.71     10.23 o 
  -4   1   8      681.00      703.87     16.94 o 
  -3   1   8      432.04      430.81     13.81 o 
  -2   1   8      919.88      951.62     25.30 o 
  -1   1   8       51.72       64.96      8.24 o 
   0   1   8      569.46      568.23     14.00 o 
   1   1   8       20.05       13.80     10.04 o 
   2   1   8      471.17      514.08     10.52 o 
   3   1   8      313.52      301.35     11.56 o 
   4   1   8      386.72      344.77     12.59 o 
   5   1   8      110.23      106.64      9.39 o 
   6   1   8      818.42      814.71     17.22 o 
   7   1   8      335.60      344.95     18.22 o 
   8   1   8      210.98      233.33     10.81 o 
   9   1   8       39.88       38.51      9.69 o 
  10   1   8      291.78      315.23     19.05 o 
  -9   2   8       33.50       29.27     19.68 o 
  -8   2   8       38.78       58.10     14.81 o 
  -7   2   8       23.79       19.58      9.32 o 
  -6   2   8      247.98      276.89     13.12 o 
  -5   2   8      565.77      573.38     24.03 o 
  -4   2   8      756.82      797.62     17.03 o 
  -3   2   8       72.44       71.70      7.95 o 
  -2   2   8      716.04      690.54     14.28 o 
  -1   2   8        0.71       -6.55      6.55 o 
   0   2   8      765.20      789.07     22.61 o 
   1   2   8       88.10       96.49     10.02 o 
   2   2   8       94.71       81.90      6.80 o 
   3   2   8      503.23      504.89     18.43 o 
   4   2   8     6881.77     6957.07     87.02 o 
   5   2   8      687.71      666.72     16.58 o 
   6   2   8      222.72      211.25      9.63 o 
   7   2   8      122.43      127.43     10.34 o 
   8   2   8        8.27       12.25      9.56 o 
   9   2   8       32.06       34.69     12.35 o 
  10   2   8      287.00      229.43     19.86 o 
  -9   3   8        1.74       14.79     16.46 o 
  -8   3   8       29.97       37.66     16.51 o 
  -7   3   8        0.18       11.76     10.64 o 
  -6   3   8      926.11      988.72     28.57 o 
  -5   3   8      188.86      207.15     14.04 o 
  -4   3   8      844.18      881.46     19.84 o 
  -3   3   8       67.52       77.25      8.76 o 
  -2   3   8        2.22       -7.83      7.83 o 
  -1   3   8        0.16        6.19     10.00 o 
   0   3   8       61.01       49.42      8.13 o 
   1   3   8        1.26        0.93      4.56 o 
   2   3   8       74.24       64.46      9.76 o 
   3   3   8      595.73      576.94     17.79 o 
   4   3   8       52.48       54.82     12.75 o 
   5   3   8      152.65      137.61     13.02 o 
   6   3   8       74.78       64.30      9.31 o 
   7   3   8       87.89       83.10      9.02 o 
   8   3   8       31.42       29.79      9.53 o 
   9   3   8       94.33       86.30     13.37 o 
  10   3   8        0.93       16.02     13.93 o 
  11   3   8       13.10       18.33     20.33 o 
  -8   4   8       73.62       53.94     24.05 o 
  -7   4   8       25.73       -2.56     25.25 o 
  -6   4   8      154.34      189.67     17.40 o 
  -5   4   8      123.43      141.82     12.13 o 
  -4   4   8       45.36       47.68     10.33 o 
  -3   4   8        0.04       -9.30      9.30 o 
  -2   4   8       80.07      102.53     11.29 o 
  -1   4   8      272.75      256.50     11.28 o 
   0   4   8     1700.42     1750.84     24.82 o 
   1   4   8       58.25       51.38      6.65 o 
   2   4   8       66.99       86.41     15.02 o 
   3   4   8       67.40       64.66      7.72 o 
   4   4   8       71.83       58.74     10.45 o 
   5   4   8       37.56       48.02      9.48 o 
   6   4   8      275.07      286.64     14.92 o 
   7   4   8        0.00       26.22     13.49 o 
   8   4   8      258.82      230.02     14.49 o 
   9   4   8       52.02       33.66     10.52 o 
  10   4   8      559.06      515.91     28.83 o 
  -8   5   8       64.74       76.73     18.29 o 
  -7   5   8        6.12        2.39     17.49 o 
  -6   5   8        4.47      -15.24     16.70 o 
  -5   5   8       40.45       34.53     11.20 o 
  -4   5   8      346.80      365.94     17.45 o 
  -3   5   8        8.96       17.68     14.05 o 
  -2   5   8       38.03       32.39      9.08 o 
  -1   5   8       11.14        5.37      8.77 o 
   0   5   8        8.28       16.17      6.48 o 
   1   5   8       64.13       77.04     11.06 o 
   2   5   8       16.84       36.05     11.98 o 
   3   5   8       26.47       12.95      7.91 o 
   4   5   8        6.77        3.95      9.22 o 
   5   5   8      447.13      480.80     17.68 o 
   6   5   8        2.15        4.55     17.96 o 
   7   5   8      201.35      197.84     13.29 o 
   8   5   8       83.18       98.18     11.87 o 
   9   5   8       16.80       35.67     17.79 o 
  10   5   8        0.00       37.03     17.32 o 
  -7   6   8       46.39       34.44     15.09 o 
  -6   6   8       68.99       84.36     21.27 o 
  -5   6   8       64.38       43.76     11.95 o 
  -4   6   8       14.88       15.50      8.54 o 
  -3   6   8        7.49       -1.94      9.06 o 
  -2   6   8       30.44       45.41      9.92 o 
  -1   6   8       38.87       34.53      7.94 o 
   0   6   8        1.37        3.31      9.55 o 
   1   6   8      121.11      137.39     15.39 o 
   2   6   8       26.73       21.26     12.71 o 
   3   6   8       47.12       66.69     19.65 o 
   4   6   8      560.22      563.87     28.96 o 
   5   6   8       62.81       57.57     12.96 o 
   6   6   8       49.96       44.05     10.45 o 
   7   6   8      104.92      110.98     18.13 o 
   8   6   8      172.20      205.58     19.18 o 
   9   6   8      188.53      214.82     22.17 o 
  10   6   8      145.98      163.84     21.56 o 
  -6   7   8       90.14       64.77     16.67 o 
  -5   7   8        4.49        1.53     14.61 o 
  -4   7   8       29.69       52.04     12.56 o 
  -3   7   8       74.88       85.69     11.67 o 
  -2   7   8       94.92       88.23     10.75 o 
  -1   7   8       41.40       34.17      9.00 o 
   0   7   8      217.24      212.87     17.99 o 
   1   7   8       26.58       17.49     12.41 o 
   2   7   8       88.62       97.05     15.18 o 
   3   7   8       17.98       18.99     19.42 o 
   4   7   8      265.66      245.95     25.71 o 
   5   7   8       27.36       40.35     11.08 o 
   6   7   8      102.79       87.38     12.59 o 
   7   7   8       17.59        2.86     16.24 o 
   8   7   8       95.13      120.89     18.52 o 
   9   7   8        0.01       -0.07     21.57 o 
  10   7   8        2.17       11.25     23.88 o 
  -5   8   8        5.64        5.84     15.77 o 
  -4   8   8      178.94      149.32     22.54 o 
  -3   8   8      125.30      134.49     14.27 o 
  -2   8   8       22.02       23.45     10.49 o 
  -1   8   8        1.84       -1.10     20.73 o 
   0   8   8      244.77      220.01     19.15 o 
   1   8   8      223.70      218.46     26.38 o 
   2   8   8      135.34      128.95     25.28 o 
   3   8   8        1.04      -19.25     48.30 o 
   4   8   8      480.91      464.50     35.36 o 
   5   8   8        9.80       10.32      8.22 o 
   6   8   8      574.96      518.96     23.83 o 
   7   8   8       22.13        5.08     14.36 o 
   8   8   8       21.26       11.08     21.26 o 
   9   8   8        6.83      -15.78     26.35 o 
  -4   9   8       58.39       89.49     16.22 o 
  -3   9   8       69.88       67.11     16.47 o 
  -2   9   8       20.08      -13.91     13.91 o 
  -1   9   8       46.95       34.62     20.15 o 
   0   9   8       13.70       37.63     20.86 o 
   1   9   8       38.59       29.74     30.61 o 
   2   9   8       93.92      149.79     26.84 o 
   3   9   8       17.77       13.75     12.88 o 
   4   9   8       24.21        7.07      8.44 o 
   5   9   8       35.49       22.01     12.21 o 
   6   9   8      127.43      127.89     15.58 o 
   7   9   8        0.00      -27.03     27.03 o 
   8   9   8       69.32       66.83     28.76 o 
  -2  10   8        6.18       -7.78     18.69 o 
  -1  10   8       18.32       30.33     20.99 o 
   0  10   8     1176.41     1150.79     45.25 o 
   1  10   8       10.50      -18.96     23.72 o 
   2  10   8       28.20       42.08     19.54 o 
   3  10   8      231.33      253.83     30.36 o 
   4  10   8       17.57       27.20     25.56 o 
   5  10   8       33.42       73.77     40.35 o 
   6  10   8       14.50       11.50     26.98 o 
   7  10   8       14.43       28.81     54.67 o 
   0  11   8       11.62       60.03     34.19 o 
   1  11   8       62.87      112.18     25.18 o 
   2  11   8       19.06       50.68     35.98 o 
   3  11   8      187.77      197.16     28.95 o 
   4  11   8        0.72        9.24     25.63 o 
   5  11   8        0.78       -4.47     26.98 o 
  -5  -9   9       34.95       23.00     67.59 o 
  -4  -9   9       17.26       69.57     34.59 o 
  -3  -9   9        3.74       -1.98     37.17 o 
  -2  -9   9       28.61      -12.32     33.40 o 
  -1  -9   9       39.02       63.38     23.69 o 
   0  -9   9        4.35        9.54     21.27 o 
   1  -9   9      474.63      447.26     42.94 o 
   2  -9   9       44.34       30.22     21.07 o 
  -7  -8   9        0.04      -27.20     27.20 o 
  -6  -8   9        7.04      -24.70     28.82 o 
  -5  -8   9       37.93       51.31     26.84 o 
  -4  -8   9       21.89       53.27     20.10 o 
  -3  -8   9      509.46      475.06     35.24 o 
  -2  -8   9        2.44       35.06     24.17 o 
  -1  -8   9        0.88       13.27     20.99 o 
   0  -8   9       25.88       52.56     21.64 o 
   1  -8   9      533.85      494.30     30.22 o 
   2  -8   9       12.54        9.14     25.44 o 
   3  -8   9       18.73       -0.80     19.88 o 
   4  -8   9       17.48        6.36     17.89 o 
  -8  -7   9        1.87       27.52     49.10 o 
  -7  -7   9        0.07      -26.41     26.41 o 
  -6  -7   9       12.70       17.86     18.41 o 
  -5  -7   9       97.85      173.04     28.11 o 
  -4  -7   9       10.72       26.64     35.18 o 
  -3  -7   9      321.61      304.55     29.37 o 
  -2  -7   9      158.98      160.26     20.52 o 
  -1  -7   9       95.93      104.27     15.83 o 
   0  -7   9       10.44       10.35     11.00 o 
   1  -7   9      338.20      315.08     18.95 o 
   2  -7   9       37.43       31.43     13.86 o 
   3  -7   9        4.29       -3.98     21.07 o 
   4  -7   9       55.98       55.26     18.69 o 
   5  -7   9        8.09       37.37     26.64 o 
  -8  -6   9        0.31       -7.46     27.10 o 
  -7  -6   9        2.51       12.91     27.63 o 
  -6  -6   9        7.51       12.32     17.71 o 
  -5  -6   9      213.95      195.02     23.25 o 
  -4  -6   9       80.10       93.48     22.38 o 
  -3  -6   9     3190.78     3199.78     58.32 o 
  -2  -6   9        3.97       -7.21     10.22 o 
  -1  -6   9        3.54        9.51     10.33 o 
   0  -6   9       31.58       21.53     12.39 o 
   1  -6   9      260.34      258.27     21.29 o 
   2  -6   9        0.36       -6.01      9.19 o 
   3  -6   9       12.17       10.04     11.05 o 
   4  -6   9       80.56       85.59     10.91 o 
   5  -6   9       13.06       38.17     16.70 o 
   6  -6   9       84.55       76.38     12.97 o 
  -9  -5   9        3.55      -18.09     18.09 o 
  -8  -5   9        5.61       18.72     26.27 o 
  -7  -5   9        5.62       -2.79     22.47 o 
  -6  -5   9      124.41      103.58     21.67 o 
  -5  -5   9       36.09       35.95     13.25 o 
  -4  -5   9       53.17       57.43     15.70 o 
  -3  -5   9     4713.41     4870.47     79.27 o 
  -2  -5   9      334.44      327.11     15.30 o 
  -1  -5   9      503.71      533.19     19.49 o 
   0  -5   9       54.56       31.68     11.44 o 
   1  -5   9       20.87       31.39     10.15 o 
   2  -5   9       20.40       43.98     17.09 o 
   3  -5   9       28.14       19.42     15.70 o 
   4  -5   9       21.65       21.29      7.77 o 
   5  -5   9        0.30        5.86     10.26 o 
   6  -5   9       15.04       18.69     12.72 o 
   7  -5   9       46.03       10.71     24.93 o 
  -9  -4   9        6.15        0.25     24.41 o 
  -8  -4   9        1.43      -17.25     17.25 o 
  -7  -4   9        0.12       87.31     36.18 o 
  -6  -4   9       98.54      119.89     42.94 o 
  -5  -4   9       32.25       51.22     23.57 o 
  -4  -4   9      200.71      175.97     25.30 o 
  -3  -4   9     1534.23     1603.92     64.32 o 
  -2  -4   9        6.75       18.29     11.10 o 
  -1  -4   9        8.81       17.25      9.54 o 
   0  -4   9        5.12       -4.11      8.66 o 
   1  -4   9      274.59      285.75     14.36 o 
   2  -4   9       30.63       34.88      8.80 o 
   3  -4   9      100.59      100.26      8.29 o 
   4  -4   9       90.59       58.83     10.75 o 
   5  -4   9      847.06      872.74     22.55 o 
   6  -4   9      508.30      530.75     29.02 o 
   7  -4   9     1119.49     1190.17     41.01 o 
   8  -4   9       44.15       94.13     22.26 o 
  -9  -3   9        5.19        1.07     30.22 o 
  -8  -3   9        0.16       -1.30     21.62 o 
  -7  -3   9       73.31      100.15     24.31 o 
  -6  -3   9       12.90       24.60     22.48 o 
  -5  -3   9       24.73       44.96     16.09 o 
  -4  -3   9      111.61       59.83     18.04 o 
  -3  -3   9      137.17      166.91     16.39 o 
  -2  -3   9      239.47      224.29     19.34 o 
  -1  -3   9       20.17       10.86      8.20 o 
   0  -3   9        4.60       17.68      7.60 o 
   1  -3   9      516.22      526.44     15.87 o 
   2  -3   9        0.04        7.04      7.30 o 
   3  -3   9     1267.33     1283.77     19.07 o 
   4  -3   9       10.30        8.21      6.74 o 
   5  -3   9     1786.37     1766.83     30.01 o 
   6  -3   9       46.67       44.61      7.11 o 
   7  -3   9      169.21      162.43     15.05 o 
   8  -3   9        8.36       18.23     33.35 o 
   9  -3   9        3.11        1.42     29.21 o 
  -9  -2   9        0.00       -2.87     32.40 o 
  -8  -2   9        2.09        6.54     11.38 o 
  -7  -2   9       27.81       23.86     25.77 o 
  -6  -2   9        4.58       13.65     14.32 o 
  -5  -2   9        1.15       17.21     13.99 o 
  -4  -2   9       29.36       22.78      8.62 o 
  -3  -2   9      196.90      188.43     12.96 o 
  -2  -2   9        8.05       24.77      8.12 o 
  -1  -2   9      103.00       83.43     11.52 o 
   0  -2   9        1.59        1.93     15.09 o 
   1  -2   9      144.98      142.11     16.24 o 
   2  -2   9       24.17       26.58      7.14 o 
   3  -2   9     1855.68     1929.51     27.48 o 
   4  -2   9      226.02      228.37     10.46 o 
   5  -2   9      744.16      757.11     17.51 o 
   6  -2   9       19.99       28.76      8.42 o 
   7  -2   9        2.49        1.82      7.87 o 
   8  -2   9       27.58       34.50     12.16 o 
   9  -2   9      198.13      243.29     15.68 o 
  -9  -1   9       30.96       36.94     26.64 o 
  -8  -1   9       14.25       20.38     19.39 o 
  -7  -1   9      305.28      260.28     18.36 o 
  -6  -1   9        2.03       27.43     14.23 o 
  -5  -1   9      980.80      959.43     29.75 o 
  -4  -1   9       26.47       34.04     11.92 o 
  -3  -1   9        5.19        4.48      8.92 o 
  -2  -1   9      203.78      231.59     14.33 o 
  -1  -1   9     1148.29     1127.66     25.37 o 
   0  -1   9      290.57      290.82     14.74 o 
   1  -1   9      147.26      168.55     11.47 o 
   2  -1   9      242.54      253.45     10.62 o 
   3  -1   9       20.33       21.91      6.64 o 
   4  -1   9       81.18       84.13      8.36 o 
   5  -1   9     1614.20     1624.97     27.22 o 
   6  -1   9       94.36       88.35      8.95 o 
   7  -1   9       35.32       65.02     10.19 o 
   8  -1   9        5.37        4.90     20.83 o 
   9  -1   9       79.19       79.81     12.94 o 
  -9   0   9       13.76       33.79     28.62 o 
  -8   0   9        7.10       24.11     14.76 o 
  -7   0   9      330.25      315.74     19.51 o 
  -6   0   9        9.58       28.20     11.61 o 
  -5   0   9     2398.17     2352.97     41.28 o 
  -4   0   9        4.17        6.73     10.04 o 
  -3   0   9       12.74        4.14      8.21 o 
  -2   0   9       93.11       99.48     10.62 o 
  -1   0   9     1464.96     1506.77     29.63 o 
   0   0   9       13.33       -6.26     10.38 o 
   1   0   9      150.99      137.71     12.61 o 
   2   0   9      236.47      252.40     10.90 o 
   3   0   9        4.43        3.58      7.14 o 
   4   0   9        1.60        0.82      7.76 o 
   5   0   9      551.47      531.75     15.55 o 
   6   0   9       19.57       26.52     10.43 o 
   7   0   9       38.99       56.00     33.00 o 
   8   0   9      120.52      130.39     15.17 o 
   9   0   9        3.12        3.53      9.30 o 
  10   0   9        0.11       20.47     13.80 o 
  -9   1   9       10.00        9.79     21.33 o 
  -8   1   9        1.91       -3.19     16.31 o 
  -7   1   9      109.34       99.55     12.81 o 
  -6   1   9      251.17      261.95     19.11 o 
  -5   1   9       20.81       20.90     12.22 o 
  -4   1   9        0.59        3.64      8.02 o 
  -3   1   9       59.48       47.10      7.74 o 
  -2   1   9      196.27      196.74     12.40 o 
  -1   1   9      936.95      948.62     19.60 o 
   0   1   9       64.33       74.92     10.62 o 
   1   1   9     2520.72     2621.04     41.44 o 
   2   1   9        7.28        7.49      6.17 o 
   3   1   9      106.92      119.03     12.09 o 
   4   1   9      283.26      284.73     15.14 o 
   5   1   9      116.34      116.00     10.22 o 
   6   1   9      954.38      963.71     19.33 o 
   7   1   9      485.32      478.87     13.16 o 
   8   1   9        4.84        4.25      8.33 o 
   9   1   9       36.58       23.78     13.68 o 
  10   1   9       30.41       31.88     14.92 o 
  -9   2   9        9.13       19.65     17.86 o 
  -8   2   9        1.76       10.26     19.38 o 
  -7   2   9        0.01        5.80      9.08 o 
  -6   2   9        7.23       11.60      8.42 o 
  -5   2   9     1139.98     1133.93     23.99 o 
  -4   2   9        5.70        1.09      8.95 o 
  -3   2   9     1734.12     1774.71     26.03 o 
  -2   2   9      146.98      132.41      9.28 o 
  -1   2   9       53.13       54.36      9.31 o 
   0   2   9        0.00        3.12     10.57 o 
   1   2   9      797.78      829.12     21.49 o 
   2   2   9      119.27      125.11     10.65 o 
   3   2   9      781.18      711.50     20.55 o 
   4   2   9       84.58       84.89     11.85 o 
   5   2   9       34.13       41.29     11.25 o 
   6   2   9       12.98       -5.02     14.21 o 
   7   2   9        0.82       -1.51     15.82 o 
   8   2   9       27.46       29.94     10.03 o 
   9   2   9        1.91        2.94     11.37 o 
  10   2   9       18.25       28.62     15.93 o 
  -8   3   9        0.41       21.17     45.92 o 
  -7   3   9        0.19       17.73     17.11 o 
  -6   3   9      118.05      133.05     16.95 o 
  -5   3   9      131.41      118.58     13.21 o 
  -4   3   9      653.81      651.75     21.14 o 
  -3   3   9       82.11       74.32      9.95 o 
  -2   3   9       19.76       39.47     10.69 o 
  -1   3   9       55.41       39.41     10.76 o 
   0   3   9      212.99      235.85     15.20 o 
   1   3   9     1726.21     1739.07     27.20 o 
   2   3   9        0.92       -5.96      6.82 o 
   3   3   9       16.55        6.92     11.47 o 
   4   3   9        1.25       10.10     11.27 o 
   5   3   9     3635.94     3562.49     63.02 o 
   6   3   9       20.18       -2.23     14.84 o 
   7   3   9       64.11       80.98     17.27 o 
   8   3   9       25.81       25.48      9.92 o 
   9   3   9      168.35      175.11     14.63 o 
  10   3   9        0.71       33.27     17.68 o 
  -8   4   9        2.26        3.50     21.67 o 
  -7   4   9        0.36      -15.51     15.51 o 
  -6   4   9      111.90      112.20     15.95 o 
  -5   4   9      181.56      182.48     13.52 o 
  -4   4   9       38.98       20.15     12.46 o 
  -3   4   9       88.60       90.79     13.75 o 
  -2   4   9       88.34       87.98     11.28 o 
  -1   4   9        0.21       17.37     11.07 o 
   0   4   9       56.76       59.93      7.19 o 
   1   4   9     1314.65     1282.76     19.99 o 
   2   4   9        0.33       -2.37     14.69 o 
   3   4   9     1167.57     1144.06     26.52 o 
   4   4   9       11.02        8.51     10.21 o 
   5   4   9       23.06       18.63     13.05 o 
   6   4   9       32.06       10.63     16.10 o 
   7   4   9       38.79       27.12      8.31 o 
   8   4   9       79.29       77.32      9.52 o 
   9   4   9      182.99      184.95     14.37 o 
  10   4   9       58.96       52.28     23.19 o 
  -7   5   9      281.69      328.39     30.61 o 
  -6   5   9       53.47       70.18     16.24 o 
  -5   5   9      159.76      152.70     18.09 o 
  -4   5   9       58.93       75.01     17.84 o 
  -3   5   9      269.22      325.86     18.26 o 
  -2   5   9        0.07       23.44     13.25 o 
  -1   5   9      154.94      155.42     11.40 o 
   0   5   9      122.72      130.82      8.98 o 
   1   5   9        5.44        0.73      9.06 o 
   2   5   9      254.11      274.56     20.30 o 
   3   5   9      273.60      260.65     10.83 o 
   4   5   9      182.52      201.54     12.27 o 
   5   5   9       71.71       29.86     13.88 o 
   6   5   9      150.80      133.37     13.72 o 
   7   5   9       32.06       26.69     10.08 o 
   8   5   9        7.05        3.23     17.57 o 
   9   5   9        7.46       19.72     13.98 o 
  10   5   9       19.59       38.68     16.45 o 
  -7   6   9      149.76      146.12     21.23 o 
  -6   6   9        0.21       -9.30     18.92 o 
  -5   6   9      183.85      206.44     17.31 o 
  -4   6   9        0.70       15.67     17.27 o 
  -3   6   9      490.65      477.26     16.27 o 
  -2   6   9       14.34       16.34      8.71 o 
  -1   6   9       26.09       19.47      8.99 o 
   0   6   9      134.98      125.81     11.01 o 
   1   6   9      359.74      394.01     16.79 o 
   2   6   9        7.15       10.83     15.43 o 
   3   6   9      422.40      424.37     17.95 o 
   4   6   9       59.49       63.09     12.41 o 
   5   6   9      848.64      842.12     27.59 o 
   6   6   9       10.42       30.21     14.81 o 
   7   6   9      127.68       99.72     12.92 o 
   8   6   9        3.27       -6.07     19.05 o 
   9   6   9      963.63      936.39     32.58 o 
  10   6   9        0.36       -4.75     16.56 o 
  -6   7   9       10.66       37.15     18.71 o 
  -5   7   9        7.77       26.22     18.84 o 
  -4   7   9       35.14       45.37     11.07 o 
  -3   7   9        3.29        6.79      9.73 o 
  -2   7   9       66.05       80.99      9.78 o 
  -1   7   9      178.70      178.52     11.50 o 
   0   7   9       13.76       21.23     13.89 o 
   1   7   9        5.66        0.68     10.58 o 
   2   7   9      138.91      118.66     23.13 o 
   3   7   9        1.18        1.14     23.88 o 
   4   7   9      131.24      131.94     21.19 o 
   5   7   9        5.61       -1.96     13.51 o 
   6   7   9      203.34      187.57     14.81 o 
   7   7   9       45.46       40.69     12.15 o 
   8   7   9       19.96       14.94     25.82 o 
   9   7   9        9.92       23.75     16.75 o 
  -5   8   9        0.20       31.41     14.43 o 
  -4   8   9        2.20       26.25     13.89 o 
  -3   8   9       28.76       15.06     12.69 o 
  -2   8   9      125.02      132.30     11.87 o 
  -1   8   9        5.21       -3.44      8.91 o 
   0   8   9       44.11       37.96     14.60 o 
   1   8   9      331.14      326.53     24.74 o 
   2   8   9        3.54      -23.41     23.41 o 
   3   8   9       22.37       50.37     21.72 o 
   4   8   9        2.98       18.49     17.71 o 
   5   8   9      130.90      117.78     18.02 o 
   6   8   9        0.94      -11.10     11.10 o 
   7   8   9      178.33      204.94     18.91 o 
   8   8   9       25.23       10.37     16.25 o 
   9   8   9       68.80       92.81     16.61 o 
  -3   9   9       32.85       35.40     15.57 o 
  -2   9   9        0.14       -0.81     16.31 o 
  -1   9   9        0.31       -2.62     11.17 o 
   0   9   9       34.86       44.53     23.85 o 
   1   9   9       14.20       19.88     32.60 o 
   2   9   9       69.80       38.76     25.00 o 
   3   9   9       12.19       -0.92     22.03 o 
   4   9   9       99.33       91.62     13.02 o 
   5   9   9      127.38      125.51     15.37 o 
   6   9   9        4.81       -7.17     17.24 o 
   7   9   9        4.39       -7.38     13.45 o 
   8   9   9       22.75       26.08     16.64 o 
  -2  10   9       11.84       -1.99     27.83 o 
  -1  10   9       10.67      -15.84     15.84 o 
   0  10   9      286.62      356.57     26.70 o 
   1  10   9       34.96       66.71     25.23 o 
   2  10   9       43.54       57.33     58.84 o 
   3  10   9       89.12      119.08     28.81 o 
   4  10   9      150.31      156.25     28.39 o 
   5  10   9      359.80      324.90     68.38 o 
   6  10   9        1.70       14.53     28.62 o 
   1  11   9      128.56      112.34     31.61 o 
   2  11   9       60.97       65.25     25.64 o 
   3  11   9        6.70        8.46     36.18 o 
   4  11   9       59.92       62.53     27.23 o 
  -4  -9  10      138.46      172.43     30.50 o 
  -3  -9  10       13.14       -3.88     41.55 o 
  -2  -9  10       50.96       34.07     24.85 o 
  -1  -9  10       11.52       13.44     23.82 o 
   0  -9  10      219.64      166.43     23.59 o 
  -6  -8  10       13.11        6.02     28.38 o 
  -5  -8  10        0.31       -8.34     63.61 o 
  -4  -8  10       27.85       31.11     19.68 o 
  -3  -8  10       22.17       53.22     25.99 o 
  -2  -8  10       95.35       86.24     26.85 o 
  -1  -8  10        2.56      -19.86     35.98 o 
   0  -8  10      219.82      260.60     26.98 o 
   1  -8  10      101.43       99.35     21.75 o 
   2  -8  10      140.20      135.17     26.64 o 
   3  -8  10        7.34        9.54     22.66 o 
  -7  -7  10        1.70        5.37     19.96 o 
  -6  -7  10       87.50       47.92     29.02 o 
  -5  -7  10        2.77      -19.24     19.24 o 
  -4  -7  10        6.29       -1.65     24.82 o 
  -3  -7  10        0.77        6.80     17.12 o 
  -2  -7  10      296.90      267.13     24.41 o 
  -1  -7  10       21.93       36.20     23.31 o 
   0  -7  10      342.66      306.75     32.00 o 
   1  -7  10      102.66       79.97     16.24 o 
   2  -7  10       82.11      139.96     31.81 o 
   3  -7  10       44.75       49.70     20.28 o 
   4  -7  10       15.65       40.95     19.88 o 
  -8  -6  10        0.63       -2.78     19.12 o 
  -7  -6  10        1.48      -19.39     25.67 o 
  -6  -6  10       18.53       18.13     26.26 o 
  -5  -6  10        1.64       28.89     28.43 o 
  -4  -6  10        5.14      -10.25     10.45 o 
  -3  -6  10      119.11      111.15     13.44 o 
  -2  -6  10     2033.23     1969.87     60.42 o 
  -1  -6  10       35.99       26.26     18.88 o 
   0  -6  10      395.12      403.40     17.95 o 
   1  -6  10        0.14        9.28     20.37 o 
   2  -6  10        1.99        6.71     10.83 o 
   3  -6  10       12.22       -8.18      9.48 o 
   4  -6  10        4.39       23.46     17.89 o 
   5  -6  10       42.54       29.82     17.10 o 
   6  -6  10        4.30       19.82     12.87 o 
  -8  -5  10        8.37       27.72     25.58 o 
  -7  -5  10       15.67       19.95     19.78 o 
  -6  -5  10      307.74      273.55     30.64 o 
  -5  -5  10      117.09      100.01     11.76 o 
  -4  -5  10        3.35        0.54     11.19 o 
  -3  -5  10       14.17        2.92     11.20 o 
  -2  -5  10     2557.53     2577.16     51.45 o 
  -1  -5  10       10.99       14.57     10.03 o 
   0  -5  10      253.28      230.38     15.21 o 
   1  -5  10       56.57       29.97     10.18 o 
   2  -5  10        7.37        5.10      9.39 o 
   3  -5  10        4.56        3.84      8.16 o 
   4  -5  10       31.19       14.99      9.02 o 
   5  -5  10        0.03      -14.31     17.49 o 
   6  -5  10      236.09      235.36     22.66 o 
   7  -5  10      125.25      139.03     13.93 o 
  -9  -4  10       10.95       45.77     23.85 o 
  -8  -4  10        2.45        3.09     33.79 o 
  -7  -4  10        0.97       -3.48     32.80 o 
  -6  -4  10      341.20      315.39     30.45 o 
  -5  -4  10       10.52       11.33     22.77 o 
  -4  -4  10     1508.15     1467.23     50.46 o 
  -3  -4  10      239.66      149.49     36.58 o 
  -2  -4  10     1059.57     1061.74     26.27 o 
  -1  -4  10        0.73       -6.83     11.32 o 
   0  -4  10      268.60      238.29     14.42 o 
   1  -4  10        6.36        5.62     10.47 o 
   2  -4  10        3.18       10.88     10.82 o 
   3  -4  10       46.58       41.52      7.84 o 
   4  -4  10       20.98       19.28     12.09 o 
   5  -4  10      520.33      497.80     67.19 o 
   6  -4  10      778.04      744.64     36.97 o 
   7  -4  10       91.77       74.60     14.09 o 
  -9  -3  10       37.54        7.46     35.98 o 
  -8  -3  10       12.21        6.59     40.15 o 
  -7  -3  10       51.65       51.88     17.81 o 
  -6  -3  10     1114.38      986.49     38.92 o 
  -5  -3  10        9.62       17.88     15.88 o 
  -4  -3  10      335.07      274.08     51.68 o 
  -3  -3  10      289.17      308.40     27.41 o 
  -2  -3  10       99.09       98.62     18.72 o 
  -1  -3  10       56.64       41.54     19.16 o 
   0  -3  10       77.02       88.36     15.14 o 
   1  -3  10        5.84        3.75     10.67 o 
   2  -3  10       57.51       77.14     14.83 o 
   3  -3  10       66.41       58.63      9.25 o 
   4  -3  10        4.50       -1.34      9.33 o 
   5  -3  10        7.16        2.51      9.21 o 
   6  -3  10      355.98      394.69     18.60 o 
   7  -3  10      119.00      112.72     17.24 o 
   8  -3  10      267.46      277.60     37.69 o 
  -9  -2  10       27.90       43.99     21.79 o 
  -8  -2  10       46.17       75.45     43.73 o 
  -7  -2  10       35.51       49.30     23.46 o 
  -6  -2  10      756.14      705.91     68.78 o 
  -5  -2  10        3.63       -0.95     15.51 o 
  -4  -2  10     2103.81     2058.59     46.82 o 
  -3  -2  10       91.45      124.45     17.37 o 
  -2  -2  10      384.03      384.94     17.85 o 
  -1  -2  10        9.90       18.67      8.50 o 
   0  -2  10       86.44       96.33     12.09 o 
   1  -2  10        0.05       -6.29     14.86 o 
   2  -2  10      100.46      103.84      8.76 o 
   3  -2  10       59.73       54.32      9.43 o 
   4  -2  10     1365.60     1416.52     35.92 o 
   5  -2  10        1.73       -1.33     12.17 o 
   6  -2  10     1392.79     1407.70     39.54 o 
   7  -2  10        0.46        3.69     22.66 o 
   8  -2  10       48.99       51.24     14.69 o 
   9  -2  10        0.41       -6.26     11.70 o 
  -9  -1  10       14.57       15.54     20.38 o 
  -8  -1  10       50.36       88.14     33.40 o 
  -7  -1  10        5.56       19.96     13.21 o 
  -6  -1  10      756.28      703.58     27.32 o 
  -5  -1  10      184.77      195.23     23.71 o 
  -4  -1  10      517.32      518.55     23.29 o 
  -3  -1  10      136.61      150.40     12.85 o 
  -2  -1  10        1.82       -1.33     10.56 o 
  -1  -1  10       58.46       78.79     12.89 o 
   0  -1  10       13.20       31.10      9.45 o 
   1  -1  10       80.64       78.97     11.42 o 
   2  -1  10      346.84      347.37     12.73 o 
   3  -1  10      144.56      116.54      9.88 o 
   4  -1  10     1524.62     1527.18     25.95 o 
   5  -1  10      116.33      102.79     12.23 o 
   6  -1  10     1312.26     1396.95     34.77 o 
   7  -1  10       87.13       72.56     14.26 o 
   8  -1  10        8.52      -14.28     14.28 o 
   9  -1  10        3.33       -8.71     14.05 o 
  -9   0  10        0.76       -1.19     28.62 o 
  -8   0  10        1.19      -10.72     17.37 o 
  -7   0  10        9.17       31.55     13.25 o 
  -6   0  10      815.45      791.67     31.79 o 
  -5   0  10       53.30       55.22     12.11 o 
  -4   0  10      211.04      223.31     18.79 o 
  -3   0  10        4.74        1.93      9.37 o 
  -2   0  10      387.25      373.37     17.16 o 
  -1   0  10        1.24        5.51     11.30 o 
   0   0  10      422.29      467.20     20.04 o 
   1   0  10       17.08       18.65     11.10 o 
   2   0  10     1150.05     1304.93     23.37 o 
   3   0  10       15.22       20.87      7.95 o 
   4   0  10      637.01      639.03     17.50 o 
   5   0  10       38.43       56.37     12.02 o 
   6   0  10      387.52      385.92     18.48 o 
   7   0  10        8.81       17.77     10.44 o 
   8   0  10      378.22      431.85     19.70 o 
   9   0  10       15.69       14.10     12.66 o 
  -9   1  10        2.22       43.55     38.96 o 
  -8   1  10      319.16      292.45     21.90 o 
  -7   1  10       25.77       43.43     10.93 o 
  -6   1  10      111.49       93.60     10.60 o 
  -5   1  10        1.04        8.62      9.05 o 
  -4   1  10      720.91      744.56     19.30 o 
  -3   1  10       18.22       -0.13      8.94 o 
  -2   1  10      205.86      191.28     12.65 o 
  -1   1  10       49.65       52.73      8.22 o 
   0   1  10       22.86       23.92      9.27 o 
   1   1  10      124.67      135.94     10.68 o 
   2   1  10      239.24      228.36      8.67 o 
   3   1  10       55.03       59.56      9.40 o 
   4   1  10      458.47      476.23     15.55 o 
   5   1  10      432.00      420.64     17.48 o 
   6   1  10       41.67       60.02     12.44 o 
   7   1  10       29.77       35.05      7.15 o 
   8   1  10       39.22       45.58      8.89 o 
   9   1  10      180.11      164.45     18.19 o 
  10   1  10       81.77       92.29     16.55 o 
  -8   2  10       92.98      112.30     21.67 o 
  -7   2  10        9.58        9.90     14.28 o 
  -6   2  10      603.32      580.94     18.01 o 
  -5   2  10       83.70       72.49      9.90 o 
  -4   2  10        4.95        5.28      9.33 o 
  -3   2  10      367.26      370.95     18.80 o 
  -2   2  10      125.81      135.21      8.32 o 
  -1   2  10       57.73       54.64     11.77 o 
   0   2  10      423.56      401.94     16.83 o 
   1   2  10        0.97        6.92     11.17 o 
   2   2  10     1412.69     1406.51     29.15 o 
   3   2  10        0.36       -7.62      7.62 o 
   4   2  10       10.67        9.20     11.86 o 
   5   2  10      313.40      296.93     22.10 o 
   6   2  10     1689.17     1662.64     38.63 o 
   7   2  10       65.52       61.02     14.17 o 
   8   2  10      151.77      164.46     11.81 o 
   9   2  10       36.45       29.15      8.92 o 
  10   2  10        3.59       47.42     21.77 o 
  -8   3  10       54.55        8.08     20.28 o 
  -7   3  10        0.07       20.96     13.28 o 
  -6   3  10      123.96       82.85     13.89 o 
  -5   3  10        9.23       10.02     12.22 o 
  -4   3  10     1692.03     1765.36     34.80 o 
  -3   3  10      254.65      258.57     15.89 o 
  -2   3  10       53.05       48.61     16.71 o 
  -1   3  10      327.63      329.51     15.20 o 
   0   3  10       12.12       14.37      9.55 o 
   1   3  10       13.83        5.73      9.33 o 
   2   3  10       81.59       85.80      9.35 o 
   3   3  10      115.94      127.94      8.56 o 
   4   3  10      288.17      310.52     20.62 o 
   5   3  10      379.24      365.81     26.72 o 
   6   3  10      502.16      476.07     21.71 o 
   7   3  10      148.19      145.72     16.15 o 
   8   3  10        0.16        2.84      8.62 o 
   9   3  10       20.85       -4.28     11.16 o 
  10   3  10       42.39       28.61     24.25 o 
  -8   4  10      200.88      214.79     28.82 o 
  -7   4  10       49.77       46.67     22.66 o 
  -6   4  10       87.22       87.69     16.00 o 
  -5   4  10       11.96        4.29     14.83 o 
  -4   4  10      637.28      605.67     23.76 o 
  -3   4  10       65.27       82.11     13.56 o 
  -2   4  10        0.34       -2.42     12.11 o 
  -1   4  10       55.16       75.03     21.34 o 
   0   4  10      285.37      306.40     12.44 o 
   1   4  10        8.31        4.11      7.21 o 
   2   4  10     1470.33     1561.12     27.60 o 
   3   4  10      189.24      177.26     17.50 o 
   4   4  10       30.17       -7.24     16.29 o 
   5   4  10      205.86      191.55     18.05 o 
   6   4  10      558.60      511.34     28.66 o 
   7   4  10       18.24       34.86     19.56 o 
   8   4  10      115.65      120.36      9.44 o 
   9   4  10       15.92       24.98     22.69 o 
  10   4  10      188.07      197.74     24.54 o 
  -7   5  10       98.95       88.26     25.84 o 
  -6   5  10        0.88       -7.16     23.46 o 
  -5   5  10       53.67       21.57     17.81 o 
  -4   5  10       94.04      105.66     14.85 o 
  -3   5  10        0.66        1.46     13.09 o 
  -2   5  10       66.54       69.36     14.40 o 
  -1   5  10       10.15      -17.82     17.82 o 
   0   5  10      654.20      684.03     17.67 o 
   1   5  10      281.32      282.23     13.97 o 
   2   5  10      282.43      274.88     16.35 o 
   3   5  10      352.26      337.13     37.57 o 
   4   5  10      163.19      172.77     37.77 o 
   5   5  10       24.95        4.37     22.77 o 
   6   5  10       26.84       26.68     22.60 o 
   7   5  10        0.00       27.97     21.79 o 
   8   5  10       14.02       13.34     14.99 o 
   9   5  10       41.62       45.22     19.33 o 
  10   5  10      184.32      207.92     25.39 o 
  -6   6  10       12.58       24.82     19.87 o 
  -5   6  10       26.02       26.77     14.97 o 
  -4   6  10      321.83      303.55     27.88 o 
  -3   6  10       32.48       61.21     18.93 o 
  -2   6  10        7.32       -4.18     10.68 o 
  -1   6  10       13.63        2.60     11.03 o 
   0   6  10      349.97      361.00     18.84 o 
   1   6  10       64.26       60.04     10.94 o 
   2   6  10       28.38       52.68     24.72 o 
   3   6  10      284.85      309.21     33.00 o 
   4   6  10      148.64      150.42     18.43 o 
   5   6  10        8.51       19.12     11.73 o 
   6   6  10      398.15      404.29     31.87 o 
   7   6  10        0.73        5.93     16.40 o 
   8   6  10        3.38       11.56     17.04 o 
   9   6  10       30.92       49.60     19.85 o 
  -5   7  10        0.77       18.93     18.35 o 
  -4   7  10      388.61      370.25     22.29 o 
  -3   7  10        1.20        4.73     20.14 o 
  -2   7  10      106.37      125.52     11.05 o 
  -1   7  10        1.29        0.41      8.57 o 
   0   7  10       96.52       98.96     18.64 o 
   1   7  10       14.66       33.39     22.06 o 
   2   7  10      204.51      239.91     23.05 o 
   3   7  10       22.60       -7.16     32.80 o 
   4   7  10       14.86       20.24     10.86 o 
   5   7  10       57.47       50.94     12.66 o 
   6   7  10        1.56       14.49     11.33 o 
   7   7  10        9.39       31.94     16.62 o 
   8   7  10      123.35      101.36     19.97 o 
   9   7  10        0.04       22.04     18.01 o 
  -4   8  10      479.40      430.55     59.83 o 
  -3   8  10       17.51      -12.97     12.97 o 
  -2   8  10       37.20       34.40     12.15 o 
  -1   8  10       21.61       21.76     10.23 o 
   0   8  10       31.56       33.40     10.87 o 
   1   8  10       65.55       38.93     25.00 o 
   2   8  10        1.26        5.27     25.05 o 
   3   8  10        3.07      -15.19     24.44 o 
   4   8  10      124.87      130.98     25.28 o 
   5   8  10       91.04       97.18     26.14 o 
   6   8  10        0.25      -16.09     16.09 o 
   7   8  10        2.17      -13.93     16.02 o 
   8   8  10      364.93      365.00     22.40 o 
  -3   9  10       16.73       22.59     58.04 o 
  -2   9  10        4.54       -7.17     20.50 o 
  -1   9  10      105.34      104.69     23.59 o 
   0   9  10       26.67       26.90     32.40 o 
   1   9  10      115.61      123.45     35.58 o 
   2   9  10       23.82       32.38     24.25 o 
   3   9  10       63.27       78.33     20.47 o 
   4   9  10      507.16      502.69     37.97 o 
   5   9  10        6.25       21.08     12.78 o 
   6   9  10       13.10       20.65     17.34 o 
   7   9  10        8.54      -15.63     15.63 o 
  -1  10  10      123.27      111.62     24.32 o 
   0  10  10      202.66      199.81     27.51 o 
   1  10  10        0.03        5.10     17.27 o 
   2  10  10      468.28      463.03     36.65 o 
   3  10  10        0.16       12.58     46.12 o 
   4  10  10      163.43      159.52     24.32 o 
   5  10  10       41.34       39.88     23.26 o 
   6  10  10        0.14       10.02     19.88 o 
  -5  -8  11       72.06      117.28     48.70 o 
  -4  -8  11       54.52       46.47     27.81 o 
  -3  -8  11        0.03       37.34     25.71 o 
  -2  -8  11        0.01      -25.91     25.91 o 
  -1  -8  11       72.77       78.26     24.98 o 
   0  -8  11        3.21      -20.15     20.15 o 
   1  -8  11        6.76       23.06     29.82 o 
   2  -8  11        2.44      -14.71     27.43 o 
  -6  -7  11        0.57        2.96     26.79 o 
  -5  -7  11       24.35       38.49     27.07 o 
  -4  -7  11        5.82       75.91     38.37 o 
  -3  -7  11       50.95       35.99     22.35 o 
  -2  -7  11       10.51       -8.36     22.90 o 
  -1  -7  11      409.06      392.37     27.41 o 
   0  -7  11       13.79       14.91     21.65 o 
   1  -7  11        0.15       13.38     21.06 o 
   2  -7  11       98.54      113.76     21.60 o 
   3  -7  11       22.30       -9.94     24.65 o 
   4  -7  11        4.64       32.60     21.87 o 
  -7  -6  11        0.27       -8.55     26.56 o 
  -6  -6  11       10.02       35.01     37.97 o 
  -5  -6  11        3.66      -27.13     27.13 o 
  -4  -6  11        0.17       -7.39     18.25 o 
  -3  -6  11        0.02       -1.85     11.85 o 
  -2  -6  11       11.74        8.70     12.91 o 
  -1  -6  11      198.71      190.91     15.71 o 
   0  -6  11      218.21      201.93     24.26 o 
   1  -6  11       91.56       89.61     13.38 o 
   2  -6  11       40.51       63.41     18.55 o 
   3  -6  11        0.50       -2.77     16.16 o 
   4  -6  11       35.01       58.44     20.67 o 
   5  -6  11       24.36       49.30     20.67 o 
  -8  -5  11       22.49       35.32     61.03 o 
  -7  -5  11      123.64      125.47     29.51 o 
  -6  -5  11       31.48       48.15     27.10 o 
  -5  -5  11        0.01      -17.00     26.42 o 
  -4  -5  11        5.94       -1.25     15.73 o 
  -3  -5  11      351.49      363.08     20.80 o 
  -2  -5  11       14.04       47.03     24.31 o 
  -1  -5  11     1661.78     1715.36     50.45 o 
   0  -5  11       97.39       96.88     13.19 o 
   1  -5  11       82.85       77.99     15.05 o 
   2  -5  11        1.21       -7.50     16.10 o 
   3  -5  11       27.21       44.58     12.48 o 
   4  -5  11        6.52       -1.99     14.06 o 
   5  -5  11      182.54      210.71     26.64 o 
   6  -5  11        6.18       -6.36     16.30 o 
  -8  -4  11       11.53      -23.90     25.10 o 
  -7  -4  11        7.33       23.74     17.81 o 
  -6  -4  11        6.09        9.15     20.92 o 
  -5  -4  11       12.41       -6.76     16.87 o 
  -4  -4  11       11.49       12.21     23.47 o 
  -3  -4  11      915.45      930.08     39.77 o 
  -2  -4  11      136.39      131.37     22.19 o 
  -1  -4  11       40.40       40.10     12.83 o 
   0  -4  11       36.73       31.92     12.56 o 
   1  -4  11       10.58       17.20     13.44 o 
   2  -4  11       41.76       29.71     14.12 o 
   3  -4  11        1.78       -7.23      7.23 o 
   4  -4  11       85.04      108.78     20.95 o 
   5  -4  11      199.11      226.40     18.27 o 
   6  -4  11       12.45       18.22     15.11 o 
   7  -4  11        0.00      -20.32     23.46 o 
  -8  -3  11       22.44       45.52     18.55 o 
  -7  -3  11       57.92       57.25     36.18 o 
  -6  -3  11      166.99      188.90     27.83 o 
  -5  -3  11      441.80      418.13     32.47 o 
  -4  -3  11        8.29       39.95     27.23 o 
  -3  -3  11     5428.50     5551.08    201.37 o 
  -2  -3  11        1.84        3.62     18.97 o 
  -1  -3  11        0.16        7.79     15.43 o 
   0  -3  11       54.27       27.70     10.97 o 
   1  -3  11        4.43       14.67     11.00 o 
   2  -3  11        2.67        6.45      5.67 o 
   3  -3  11      364.25      375.99     16.17 o 
   4  -3  11       28.22       20.32      9.57 o 
   5  -3  11      158.46      152.18     13.61 o 
   6  -3  11       37.21       20.77     17.07 o 
   7  -3  11      140.14      177.89     19.84 o 
   8  -3  11       65.33       75.35     14.85 o 
  -8  -2  11        1.65       17.03     41.74 o 
  -7  -2  11       54.44       48.44     49.10 o 
  -6  -2  11       81.76       81.33     24.22 o 
  -5  -2  11      165.18      155.33     25.82 o 
  -4  -2  11       48.24       26.71     22.07 o 
  -3  -2  11      315.25      309.14     24.46 o 
  -2  -2  11      200.29      197.41     21.87 o 
  -1  -2  11       87.95       59.20     22.16 o 
   0  -2  11        3.44        9.13     11.76 o 
   1  -2  11       35.65       45.00     20.66 o 
   2  -2  11      124.27      136.00     12.42 o 
   3  -2  11       10.57        9.15     10.34 o 
   4  -2  11      344.04      355.14     15.42 o 
   5  -2  11       33.81       28.05     10.45 o 
   6  -2  11       11.13       31.79     17.06 o 
   7  -2  11       12.13       15.94     24.85 o 
   8  -2  11       45.34       62.02     20.99 o 
  -8  -1  11        3.14      -11.84     33.79 o 
  -7  -1  11       79.49       38.81     16.44 o 
  -6  -1  11       15.95       23.85     16.02 o 
  -5  -1  11        1.55      -20.65     20.65 o 
  -4  -1  11      373.56      420.56     30.08 o 
  -3  -1  11     2709.14     2607.92    111.48 o 
  -2  -1  11       30.09       78.57     16.19 o 
  -1  -1  11      237.83      260.99     15.03 o 
   0  -1  11      145.49      137.02     14.88 o 
   1  -1  11        7.86       25.89     20.37 o 
   2  -1  11      157.21      141.40     12.42 o 
   3  -1  11      289.67      290.28     13.88 o 
   4  -1  11       35.20       18.49     11.94 o 
   5  -1  11        7.10        1.63      9.34 o 
   6  -1  11        2.94        2.41      9.00 o 
   7  -1  11      114.23      135.93     19.41 o 
   8  -1  11        8.76       12.87     17.69 o 
   9  -1  11      213.18      245.17     37.42 o 
  -8   0  11       16.05       24.75     19.78 o 
  -7   0  11       87.80       92.51     22.02 o 
  -6   0  11       63.69       43.50     12.15 o 
  -5   0  11      312.84      323.69     16.66 o 
  -4   0  11        0.54        6.87     18.71 o 
  -3   0  11      204.98      204.60     15.61 o 
  -2   0  11        1.47       12.87     11.16 o 
  -1   0  11      501.17      509.43     15.53 o 
   0   0  11       22.13       28.85      8.33 o 
   1   0  11      594.30      602.20     20.22 o 
   2   0  11       22.62       13.88      8.50 o 
   3   0  11        0.20      -11.57     17.15 o 
   4   0  11      147.42      158.71     13.61 o 
   5   0  11     1424.73     1391.62     32.77 o 
   6   0  11        5.55       -6.53     17.62 o 
   7   0  11      185.54      187.57     17.97 o 
   8   0  11       55.67       82.48     30.81 o 
   9   0  11       98.84       97.78     16.66 o 
  -8   1  11       12.01       -8.84     17.12 o 
  -7   1  11      178.22      204.67     17.85 o 
  -6   1  11        2.68       -0.91      9.34 o 
  -5   1  11       14.29        6.42     11.48 o 
  -4   1  11      155.64      170.42     12.01 o 
  -3   1  11       15.87        7.31      8.89 o 
  -2   1  11      112.33      113.00     17.70 o 
  -1   1  11      289.72      304.99     12.64 o 
   0   1  11      151.86      178.92     13.05 o 
   1   1  11      226.41      213.15     13.23 o 
   2   1  11      180.94      167.20      8.74 o 
   3   1  11       26.32       37.50      8.56 o 
   4   1  11        3.40       -4.19     10.42 o 
   5   1  11     1684.11     1699.99     42.98 o 
   6   1  11       15.94       21.46     10.08 o 
   7   1  11       46.56       46.47     10.89 o 
   8   1  11       73.71      106.40     19.46 o 
   9   1  11       14.93        9.47     19.68 o 
  -8   2  11       10.72       13.54     20.58 o 
  -7   2  11      900.30      945.81     33.06 o 
  -6   2  11       57.64       88.80     15.48 o 
  -5   2  11        9.94       10.76      9.14 o 
  -4   2  11        0.80       10.68      9.06 o 
  -3   2  11      953.75      975.48     21.57 o 
  -2   2  11        0.04        2.29      7.41 o 
  -1   2  11      390.21      398.43     21.97 o 
   0   2  11      186.15      199.82     13.63 o 
   1   2  11      109.93      139.66     12.08 o 
   2   2  11       50.48       48.50     14.52 o 
   3   2  11       13.14       41.17      9.50 o 
   4   2  11       34.92       54.36     13.42 o 
   5   2  11     4130.50     4047.50    107.73 o 
   6   2  11      150.29      164.22     14.95 o 
   7   2  11        3.32      -13.24     13.24 o 
   8   2  11        8.96       19.41      8.57 o 
   9   2  11       30.09       64.84     50.29 o 
  -8   3  11       39.87       26.91     20.87 o 
  -7   3  11      169.75      176.33     23.61 o 
  -6   3  11        7.52        7.12     13.05 o 
  -5   3  11      239.89      240.60     14.50 o 
  -4   3  11       14.24       24.22     13.54 o 
  -3   3  11      151.23      146.20     11.87 o 
  -2   3  11      310.32      299.69     19.73 o 
  -1   3  11      130.25      114.39     14.53 o 
   0   3  11       75.55       97.94     16.90 o 
   1   3  11       60.16       39.09     11.94 o 
   2   3  11        8.54       14.07     14.86 o 
   3   3  11       41.52       35.59     16.20 o 
   4   3  11     1351.69     1274.66     35.41 o 
   5   3  11      205.17      188.62     18.31 o 
   6   3  11      206.68      195.45     17.02 o 
   7   3  11      707.43      710.25     39.87 o 
   8   3  11        5.73        5.17     22.26 o 
   9   3  11       23.47       28.15     17.59 o 
  -7   4  11      195.92      196.10     25.74 o 
  -6   4  11       46.89       43.41     12.25 o 
  -5   4  11       16.75       33.10     12.47 o 
  -4   4  11      177.80      172.38     15.15 o 
  -3   4  11      121.40      153.59     22.71 o 
  -2   4  11      136.33      147.11     25.86 o 
  -1   4  11      334.52      347.78     21.19 o 
   0   4  11       12.25       -1.02     15.24 o 
   1   4  11      683.43      677.51     26.93 o 
   2   4  11       59.22       64.78     10.71 o 
   3   4  11      563.93      575.13     20.24 o 
   4   4  11      166.85      152.31     20.09 o 
   5   4  11     2347.89     2298.08     50.73 o 
   6   4  11       84.29      100.01     17.37 o 
   7   4  11      155.14      182.44     24.16 o 
   8   4  11       48.62       38.30     16.23 o 
   9   4  11        7.97       32.72     18.38 o 
  -6   5  11        8.56       30.61     23.46 o 
  -5   5  11        0.00       22.61     18.29 o 
  -4   5  11      259.06      251.70     16.82 o 
  -3   5  11       21.17        2.41     13.58 o 
  -2   5  11       12.46       -7.45     11.28 o 
  -1   5  11       21.79       25.50     13.62 o 
   0   5  11        7.44       10.90      8.20 o 
   1   5  11        2.26        0.35     12.66 o 
   2   5  11      118.89      115.66     18.17 o 
   3   5  11      752.45      690.37     30.69 o 
   4   5  11       62.06       61.20     27.83 o 
   5   5  11       62.13       27.08     23.75 o 
   6   5  11        1.82       34.87     23.44 o 
   7   5  11        8.17      -23.15     23.15 o 
   8   5  11       38.03       29.39     14.76 o 
   9   5  11        5.34        3.79     18.99 o 
  -6   6  11       15.22       16.58     18.53 o 
  -5   6  11       83.11       88.90     30.41 o 
  -4   6  11       56.30       58.52     16.46 o 
  -3   6  11       22.10       50.45     17.21 o 
  -2   6  11       11.29       24.13     10.67 o 
  -1   6  11       60.96       63.57     11.22 o 
   0   6  11       50.58       39.27      9.61 o 
   1   6  11     1510.94     1483.54     36.67 o 
   2   6  11      123.29      105.28     14.19 o 
   3   6  11        0.34      -13.19     21.91 o 
   4   6  11        2.29      -19.35     24.59 o 
   5   6  11        2.21      -22.26     24.85 o 
   6   6  11        1.07       10.88     18.39 o 
   7   6  11        1.73      -14.69     21.28 o 
   8   6  11        4.47        2.89     19.37 o 
   9   6  11      122.96      132.71     22.08 o 
  -5   7  11       52.24       81.35     23.26 o 
  -4   7  11        9.41       40.06     22.06 o 
  -3   7  11       82.34       70.38     17.64 o 
  -2   7  11       11.41       13.64     19.68 o 
  -1   7  11      108.57       86.13     13.52 o 
   0   7  11        8.03       -9.08     16.19 o 
   1   7  11      110.51      133.24     21.49 o 
   2   7  11       83.00       83.41     15.63 o 
   3   7  11       36.00       57.95     29.22 o 
   4   7  11       46.24       36.79     25.69 o 
   5   7  11        1.08       17.39     23.75 o 
   6   7  11      106.37      158.64     39.96 o 
   7   7  11       33.85        5.14     18.05 o 
   8   7  11      128.24      112.11     27.93 o 
  -4   8  11       40.70       61.66     23.13 o 
  -3   8  11       15.72        7.41     16.15 o 
  -2   8  11        4.19       44.59     17.48 o 
  -1   8  11        9.77        6.34     22.81 o 
   0   8  11      259.60      263.09     24.85 o 
   1   8  11        0.04       35.02     30.02 o 
   2   8  11       53.40       55.69     25.28 o 
   3   8  11        2.35       30.22     36.77 o 
   4   8  11        2.07       13.99     24.85 o 
   5   8  11      280.02      298.34     29.89 o 
   6   8  11        0.02       39.79     26.84 o 
   7   8  11        2.61       26.20     17.66 o 
   8   8  11       11.84       19.51     16.69 o 
  -2   9  11       36.40        5.57     31.01 o 
  -1   9  11       65.89       70.37     39.96 o 
   0   9  11       18.96       -1.22     22.69 o 
   1   9  11       74.76       49.41     25.28 o 
   2   9  11       25.85       25.77     17.99 o 
   3   9  11      213.75      202.96     26.66 o 
   4   9  11       24.62       58.91     40.75 o 
   5   9  11        0.01      -19.81     19.81 o 
   6   9  11      107.20      144.88     18.86 o 
   0  10  11        0.80        3.70     89.25 o 
   1  10  11       53.43       75.72     23.85 o 
   2  10  11      123.93      171.30     34.99 o 
   3  10  11       43.18       68.34     30.02 o 
   4  10  11        0.15       27.39     20.10 o 
  -2  -8  12      196.70      222.71     25.15 o 
  -1  -8  12        8.40       -4.84     23.43 o 
   0  -8  12       11.36      -24.07     30.61 o 
  -5  -7  12        1.58      -19.20     27.97 o 
  -4  -7  12       66.09       92.98     22.86 o 
  -3  -7  12       15.46       39.03     25.72 o 
  -2  -7  12       11.95       33.59     25.86 o 
  -1  -7  12       49.64       61.28     24.29 o 
   0  -7  12      128.42      125.17     26.27 o 
   1  -7  12       28.04       68.91     39.56 o 
   2  -7  12      685.54      719.60     49.30 o 
   3  -7  12       36.53       61.23     27.03 o 
  -6  -6  12       18.24       33.00     19.96 o 
  -5  -6  12        0.21       55.78     27.12 o 
  -4  -6  12       29.40       49.93     26.23 o 
  -3  -6  12        1.31        1.54     28.03 o 
  -2  -6  12        2.27       11.86     23.46 o 
  -1  -6  12        8.55       37.80     24.60 o 
   0  -6  12      468.91      408.26     31.32 o 
   1  -6  12        2.18       16.09     33.99 o 
   2  -6  12      424.74      408.99     28.79 o 
   3  -6  12       68.75       85.87     28.23 o 
   4  -6  12       29.17       -3.58     19.08 o 
  -7  -5  12        1.16      -18.52     32.80 o 
  -6  -5  12       79.62       70.25     29.02 o 
  -5  -5  12        3.15       56.14     56.26 o 
  -4  -5  12        0.03        0.22     24.03 o 
  -3  -5  12        0.62       38.96     24.72 o 
  -2  -5  12     1544.46     1530.24     40.96 o 
  -1  -5  12        1.45       -1.52     14.33 o 
   0  -5  12       36.11       26.30     29.42 o 
   1  -5  12       94.00       81.04     14.98 o 
   2  -5  12      271.60      209.85     16.38 o 
   3  -5  12        0.16       16.32     17.85 o 
   4  -5  12      149.56      137.56     25.05 o 
   5  -5  12       36.37       44.93     19.08 o 
  -7  -4  12        1.45       -0.13     24.59 o 
  -6  -4  12       27.27       50.49     26.69 o 
  -5  -4  12       16.94        4.17     25.58 o 
  -4  -4  12      111.59      122.16     37.17 o 
  -3  -4  12       12.27        8.35     24.46 o 
  -2  -4  12      556.76      553.12     35.13 o 
  -1  -4  12       12.84       13.26     12.98 o 
   0  -4  12      893.86      825.05     48.98 o 
   1  -4  12       75.83      107.43     16.25 o 
   2  -4  12        2.60       28.93     13.05 o 
   3  -4  12       83.30      107.76     13.33 o 
   4  -4  12        6.85       -5.62     16.68 o 
   5  -4  12       93.63       99.79     25.84 o 
   6  -4  12       30.07       31.34     28.82 o 
  -8  -3  12       62.39       85.68     27.07 o 
  -7  -3  12       28.30       18.53     22.06 o 
  -6  -3  12       33.77       49.41     19.67 o 
  -5  -3  12        1.84       42.48     25.54 o 
  -4  -3  12      363.83      433.32     33.57 o 
  -3  -3  12       22.65       46.38     48.70 o 
  -2  -3  12     2083.23     2062.96     61.00 o 
  -1  -3  12       55.84       40.31     22.48 o 
   0  -3  12      841.46      764.88     35.71 o 
   1  -3  12        6.06       18.50     14.17 o 
   2  -3  12      161.86      152.35     13.49 o 
   3  -3  12        8.64        2.48     10.62 o 
   4  -3  12      117.88      103.90     13.60 o 
   5  -3  12       93.57      112.59     18.37 o 
   6  -3  12        1.64      -17.88     17.88 o 
   7  -3  12       31.46       22.95     16.47 o 
  -8  -2  12       38.64       53.08     23.85 o 
  -7  -2  12        0.19       -5.70     16.92 o 
  -6  -2  12       35.37       33.59     17.27 o 
  -5  -2  12       14.56        5.28     22.88 o 
  -4  -2  12      139.76      101.05     32.80 o 
  -3  -2  12       48.42       36.27     29.42 o 
  -2  -2  12     1223.38     1174.15     75.14 o 
  -1  -2  12        0.37       -9.11     33.00 o 
   0  -2  12        0.97       -2.04     13.35 o 
   1  -2  12       44.62       56.57     14.93 o 
   2  -2  12        2.23        7.04     10.10 o 
   3  -2  12      122.96      121.84     16.01 o 
   4  -2  12        5.63        3.07     12.11 o 
   5  -2  12        0.11       -1.53     14.17 o 
   6  -2  12      582.01      558.64     23.56 o 
   7  -2  12       67.86       73.44     26.64 o 
   8  -2  12       40.27       57.67     27.63 o 
  -8  -1  12       12.42       43.42     22.58 o 
  -7  -1  12       16.82       25.17     22.57 o 
  -6  -1  12        0.18       15.24     24.05 o 
  -5  -1  12        5.02       41.32     35.98 o 
  -4  -1  12      490.39      480.28     30.89 o 
  -3  -1  12      154.40      133.41     25.67 o 
  -2  -1  12      172.12      166.52     30.22 o 
  -1  -1  12      157.79      145.60     36.38 o 
   0  -1  12       70.97       91.07     16.96 o 
   1  -1  12       13.42       21.74     20.08 o 
   2  -1  12      387.44      405.42     17.23 o 
   3  -1  12       15.53       13.26      9.83 o 
   4  -1  12      187.05      192.98     13.21 o 
   5  -1  12        9.80       -1.99     11.49 o 
   6  -1  12      342.78      337.66     21.33 o 
   7  -1  12       69.12       33.51     20.15 o 
   8  -1  12       56.11       58.67     17.46 o 
  -8   0  12       11.56       15.05     21.16 o 
  -7   0  12        1.95      -18.50     18.50 o 
  -6   0  12      166.24      174.54     46.32 o 
  -5   0  12        3.19       16.05     11.61 o 
  -4   0  12       26.03        0.05     22.64 o 
  -3   0  12       75.43       42.49     20.87 o 
  -2   0  12      505.88      531.49     25.13 o 
  -1   0  12        6.42       30.05     11.50 o 
   0   0  12      100.20       97.51      9.30 o 
   1   0  12       17.13       59.52     21.56 o 
   2   0  12       11.32       10.69      8.30 o 
   3   0  12        8.84       34.81     12.46 o 
   4   0  12      162.03      164.97     13.72 o 
   5   0  12       20.90       14.81     11.48 o 
   6   0  12      467.53      451.16     23.24 o 
   7   0  12        0.27       -2.90     15.04 o 
   8   0  12       77.79      101.19     22.78 o 
  -8   1  12        2.32       19.09     23.82 o 
  -7   1  12        3.73        1.82     15.58 o 
  -6   1  12      183.76      193.63     19.63 o 
  -5   1  12      157.82      145.88     18.30 o 
  -4   1  12     2500.79     2502.16     44.33 o 
  -3   1  12       31.07       30.88     13.28 o 
  -2   1  12      131.00      146.64     16.20 o 
  -1   1  12      110.60       75.56     17.37 o 
   0   1  12      319.53      302.35     27.96 o 
   1   1  12      698.52      665.05     26.85 o 
   2   1  12      174.36      166.35      9.24 o 
   3   1  12        1.02        6.34      7.60 o 
   4   1  12       16.57        5.72     11.46 o 
   5   1  12       55.15       62.33     16.96 o 
   6   1  12      729.30      688.90     22.65 o 
   7   1  12        0.21      -14.10     14.10 o 
   8   1  12      144.13      240.13     33.79 o 
   9   1  12        9.65        3.26     18.68 o 
  -7   2  12        2.11       -2.63     25.52 o 
  -6   2  12      127.10       86.06     16.19 o 
  -5   2  12        2.96        4.83      7.81 o 
  -4   2  12     1717.33     1720.76     55.97 o 
  -3   2  12        0.76        8.91      8.01 o 
  -2   2  12       17.90       25.43      7.36 o 
  -1   2  12      189.05      182.72     27.03 o 
   0   2  12      680.24      722.39     60.43 o 
   1   2  12        0.41      -20.37     20.37 o 
   2   2  12       60.10       56.43     12.84 o 
   3   2  12       50.01       66.02     11.36 o 
   4   2  12      213.76      279.39     27.41 o 
   5   2  12        1.30       26.34     12.15 o 
   6   2  12      410.37      352.63     25.22 o 
   7   2  12       15.86       25.38     15.38 o 
   8   2  12       34.94       44.68     21.67 o 
   9   2  12        1.06        1.59     41.94 o 
  -7   3  12       38.91        3.16     22.52 o 
  -6   3  12       69.28       83.60     18.58 o 
  -5   3  12      203.92      201.80     16.31 o 
  -4   3  12      908.38      922.30     30.76 o 
  -3   3  12       45.68       17.43     13.68 o 
  -2   3  12      790.43      782.66     27.44 o 
  -1   3  12      262.68      257.12     17.32 o 
   0   3  12       51.03       11.89     21.77 o 
   1   3  12        6.66       32.82     22.66 o 
   2   3  12      124.20      147.18     43.93 o 
   3   3  12      268.05      288.14     28.95 o 
   4   3  12      737.12      633.31     36.27 o 
   5   3  12       21.23       26.13     16.11 o 
   6   3  12       18.73        1.89     14.03 o 
   7   3  12      547.10      505.69     25.49 o 
   8   3  12      111.65      122.80     23.61 o 
   9   3  12       66.44       52.94     41.94 o 
  -6   4  12       16.88       19.30     13.70 o 
  -5   4  12        0.73      -20.28     28.82 o 
  -4   4  12      901.47      840.45     32.42 o 
  -3   4  12       18.25       14.22     17.08 o 
  -2   4  12      182.11      171.98     18.72 o 
  -1   4  12       13.51        0.17     31.81 o 
   0   4  12        7.83      -10.39     23.01 o 
   1   4  12       11.47       45.02     24.26 o 
   2   4  12       32.44      -15.81     23.44 o 
   3   4  12       78.30       94.98     14.05 o 
   4   4  12     1489.86     1470.30     36.99 o 
   5   4  12       68.81       64.56     25.43 o 
   6   4  12       93.46      115.51     25.26 o 
   7   4  12       45.59       20.34     27.23 o 
   8   4  12       84.91       72.28     40.95 o 
   9   4  12        2.26      -15.72     18.68 o 
  -6   5  12        3.47      -29.02     29.02 o 
  -5   5  12       90.79      130.00     35.98 o 
  -4   5  12      112.40      147.97     23.61 o 
  -3   5  12      264.31      265.96     21.56 o 
  -2   5  12        0.71      -13.92     15.02 o 
  -1   5  12       55.62       52.37     14.35 o 
   0   5  12        3.89       11.44     32.03 o 
   1   5  12       13.43       14.09     11.65 o 
   2   5  12      767.64      740.45     28.16 o 
   3   5  12       48.11       50.27     17.10 o 
   4   5  12        7.05        2.53     19.52 o 
   5   5  12        0.09       -5.85     27.63 o 
   6   5  12      183.05      156.12     26.70 o 
   7   5  12       11.63        7.74     50.69 o 
   8   5  12        4.41       20.67     24.65 o 
   9   5  12       48.06       79.56     23.63 o 
  -5   6  12        1.06       20.52     19.75 o 
  -4   6  12       37.30       63.10     19.65 o 
  -3   6  12       43.48       60.45     17.99 o 
  -2   6  12       13.63      -15.18     15.18 o 
  -1   6  12       21.72       36.48     14.13 o 
   0   6  12        2.26        9.72     19.17 o 
   1   6  12        8.46       25.22     14.85 o 
   2   6  12     1030.93     1022.46     32.54 o 
   3   6  12        0.17       17.19     10.30 o 
   4   6  12      531.93      556.88     37.38 o 
   5   6  12       43.52       75.07     35.98 o 
   6   6  12        2.33       33.01     24.54 o 
   7   6  12        5.35        3.18     23.58 o 
   8   6  12       63.69      106.30     21.22 o 
  -4   7  12      127.74      138.88     23.05 o 
  -3   7  12       38.32       35.06     16.12 o 
  -2   7  12       66.89       90.55     16.14 o 
  -1   7  12        2.84       -8.02     25.60 o 
   0   7  12        5.20      -10.29     23.29 o 
   1   7  12       62.63       78.60     50.49 o 
   2   7  12       41.72       -1.15     22.63 o 
   3   7  12        3.28       10.61     11.71 o 
   4   7  12      103.21       71.69     26.23 o 
   5   7  12        9.28       -9.12     26.42 o 
   6   7  12       46.16       26.00     19.26 o 
   7   7  12       15.32        6.50     25.43 o 
   8   7  12       15.76        9.63     22.56 o 
  -3   8  12        7.27        8.14     31.21 o 
  -2   8  12      120.39      106.98     18.80 o 
  -1   8  12        0.51      -18.44     23.74 o 
   0   8  12      211.19      199.60     32.00 o 
   1   8  12       47.09       59.20     39.96 o 
   2   8  12        2.93       17.32     24.57 o 
   3   8  12       40.85       81.12     39.76 o 
   4   8  12       14.21       43.44     21.56 o 
   5   8  12        0.05       28.99     38.37 o 
   6   8  12       38.11        6.24     26.42 o 
   7   8  12       19.91       37.63     32.17 o 
  -1   9  12       60.68       44.81     30.02 o 
   0   9  12      112.08      147.80     24.78 o 
   1   9  12       10.87      -14.19     25.30 o 
   2   9  12        9.61        8.11     28.23 o 
   3   9  12      109.04      151.91     23.89 o 
   4   9  12       25.69       16.43     19.09 o 
   5   9  12       10.54        8.02     57.85 o 
  -3  -7  13        2.39       -7.31     24.59 o 
  -2  -7  13       21.20        9.41     24.13 o 
  -1  -7  13        3.48       -6.91     26.24 o 
   0  -7  13       14.04        0.41     40.75 o 
   1  -7  13        6.49       14.71     19.96 o 
  -5  -6  13       34.21       23.18     22.60 o 
  -4  -6  13        3.84       -9.51     25.72 o 
  -3  -6  13      176.32      206.00     24.45 o 
  -2  -6  13        0.70       20.73     25.84 o 
  -1  -6  13      225.30      233.89     34.59 o 
   0  -6  13        3.09       30.57     24.16 o 
   1  -6  13       42.89       21.45     21.50 o 
   2  -6  13      224.92      212.39     23.01 o 
   3  -6  13       36.12       50.09     28.23 o 
  -6  -5  13        2.85      -27.81     27.81 o 
  -5  -5  13        0.01       12.61     20.83 o 
  -4  -5  13        1.58      -27.96     27.96 o 
  -3  -5  13       66.52       47.42     19.24 o 
  -2  -5  13       15.66       35.38     35.78 o 
  -1  -5  13        1.23       21.42     25.84 o 
   0  -5  13       62.30      113.43     25.38 o 
   1  -5  13      104.11       85.26     23.44 o 
   2  -5  13       33.87       40.10     22.26 o 
   3  -5  13      221.28      233.94     25.25 o 
   4  -5  13       27.86       10.34     26.24 o 
  -6  -4  13        0.23      -11.10     19.24 o 
  -5  -4  13        1.03       -0.59     24.73 o 
  -4  -4  13        3.18      -11.33     26.23 o 
  -3  -4  13       18.20       10.20     24.87 o 
  -2  -4  13        2.12      -22.79     24.17 o 
  -1  -4  13     1538.79     1624.64     54.54 o 
   0  -4  13      166.50      166.80     20.66 o 
   1  -4  13      367.00      310.46     51.29 o 
   2  -4  13       87.99       86.16     17.31 o 
   3  -4  13       10.94       -4.83     18.55 o 
   4  -4  13       21.42       10.22     35.98 o 
   5  -4  13        4.39       23.06     24.25 o 
  -7  -3  13       70.49       96.03     29.14 o 
  -6  -3  13        2.52       56.74     70.77 o 
  -5  -3  13       50.92       81.62     27.38 o 
  -4  -3  13       16.19       28.38     23.47 o 
  -3  -3  13      167.74      101.38     35.38 o 
  -2  -3  13        0.08      -14.86     22.90 o 
  -1  -3  13     1020.98     1128.22     42.73 o 
   0  -3  13      155.18      199.00     39.16 o 
   1  -3  13       88.36       71.39     24.03 o 
   2  -3  13        3.83        2.86      9.47 o 
   3  -3  13       69.58       55.62     14.81 o 
   4  -3  13       50.24       94.68     19.95 o 
   5  -3  13        5.68       36.97     17.25 o 
   6  -3  13       51.76       46.52     25.05 o 
  -7  -2  13        0.03       17.31     24.17 o 
  -6  -2  13        8.53      -25.35     25.35 o 
  -5  -2  13        7.02       25.05     23.46 o 
  -4  -2  13        4.12      -10.57     16.86 o 
  -3  -2  13     1026.25     1053.62     44.83 o 
  -2  -2  13      159.75      147.25     26.85 o 
  -1  -2  13      173.22       75.94     31.01 o 
   0  -2  13        1.90      -20.46     22.06 o 
   1  -2  13      124.07       77.53     23.33 o 
   2  -2  13       50.54       42.27     11.05 o 
   3  -2  13       80.04       87.09     17.79 o 
   4  -2  13       30.04       38.51      9.76 o 
   5  -2  13       35.40        4.55     15.98 o 
   6  -2  13      239.53      269.54     37.37 o 
   7  -2  13       22.85       34.82     24.85 o 
  -7  -1  13        0.52        0.50     36.58 o 
  -6  -1  13        1.23       -3.61     23.46 o 
  -5  -1  13      416.10      424.79     33.93 o 
  -4  -1  13        2.62       27.18     19.28 o 
  -3  -1  13       62.08       45.65     23.89 o 
  -2  -1  13      234.78      233.37     28.11 o 
  -1  -1  13       21.44       25.88     22.66 o 
   0  -1  13       41.83       55.59      9.39 o 
   1  -1  13      717.39      725.00     52.88 o 
   2  -1  13        8.47       22.66      9.25 o 
   3  -1  13        5.19       20.02      9.77 o 
   4  -1  13        0.41       -4.16      8.52 o 
   5  -1  13       22.16      -11.16     11.33 o 
   6  -1  13        0.02       -6.67     14.77 o 
   7  -1  13        1.11       15.55     16.64 o 
  -7   0  13        1.26       10.15     14.66 o 
  -6   0  13        0.37       25.36     20.38 o 
  -5   0  13       44.55       28.18     13.09 o 
  -4   0  13       24.03       17.03     15.35 o 
  -3   0  13     2376.61     2410.76     64.87 o 
  -2   0  13        4.27       15.08     17.06 o 
  -1   0  13      124.79      130.68     13.77 o 
   0   0  13       11.63        1.58     22.34 o 
   1   0  13      326.03      318.63     29.05 o 
   2   0  13       14.07        3.80      8.73 o 
   3   0  13      177.43      191.92     10.96 o 
   4   0  13        2.43        0.10     14.17 o 
   5   0  13      256.03      250.66     16.38 o 
   6   0  13       41.13       43.41     16.52 o 
   7   0  13       26.61       27.94     12.96 o 
   8   0  13        1.94       30.22     31.41 o 
  -7   1  13       26.03        4.79     16.88 o 
  -6   1  13       45.00       53.81     18.10 o 
  -5   1  13       16.74        9.19      9.59 o 
  -4   1  13       93.13      116.26     15.83 o 
  -3   1  13        3.00       -3.21      9.76 o 
  -2   1  13       38.72       32.59     14.18 o 
  -1   1  13       19.12       35.17     22.72 o 
   0   1  13      360.28      311.10     24.46 o 
   1   1  13       48.35       68.08     32.20 o 
   2   1  13        1.07      -10.79     10.79 o 
   3   1  13       15.66       29.23      9.92 o 
   4   1  13        0.08      -10.06     10.06 o 
   5   1  13      160.54      188.30     19.22 o 
   6   1  13       71.98       81.80     11.54 o 
   7   1  13      213.22      194.42     19.38 o 
   8   1  13      130.81       91.84     32.20 o 
  -7   2  13       57.95       15.81     23.25 o 
  -6   2  13        0.08        2.28     17.81 o 
  -5   2  13       27.35       36.75     15.70 o 
  -4   2  13       52.14       72.57     10.52 o 
  -3   2  13      908.19      902.09     29.09 o 
  -2   2  13        7.08      -13.29     23.18 o 
  -1   2  13      115.27      113.51     24.29 o 
   0   2  13        4.96       28.07     23.32 o 
   1   2  13      116.30      131.16     25.30 o 
   2   2  13       11.44      -12.82     19.95 o 
   3   2  13       22.43       26.15     22.20 o 
   4   2  13       21.63       -7.96     31.21 o 
   5   2  13      125.74      127.46     19.64 o 
   6   2  13       42.78       34.09     14.93 o 
   7   2  13      336.58      309.15     28.24 o 
   8   2  13       33.13       37.44     20.65 o 
  -6   3  13       30.04       46.43     17.97 o 
  -5   3  13      188.86      189.18     19.46 o 
  -4   3  13        6.74        8.40     14.70 o 
  -3   3  13      461.76      540.29     34.02 o 
  -2   3  13        2.33      -18.88     27.03 o 
  -1   3  13        6.50       35.36     36.38 o 
   0   3  13      121.67      150.40     36.58 o 
   1   3  13      163.91      164.26     26.44 o 
   2   3  13       21.16       33.00     39.76 o 
   3   3  13       56.98       90.97     25.02 o 
   4   3  13       23.67       22.10     23.44 o 
   5   3  13      358.38      413.97     30.30 o 
   6   3  13      377.76      335.28     29.93 o 
   7   3  13        9.98        2.79     17.04 o 
   8   3  13       36.13       21.82     22.81 o 
  -6   4  13        3.63       45.72     25.84 o 
  -5   4  13       49.33       51.99     16.44 o 
  -4   4  13        0.17       12.09     19.95 o 
  -3   4  13       83.01      126.04     25.67 o 
  -2   4  13      301.08      274.77     28.17 o 
  -1   4  13       39.70       29.44     47.91 o 
   0   4  13       26.51       48.30     23.61 o 
   1   4  13        3.81       -3.01     23.72 o 
   2   4  13       35.73       36.58     25.64 o 
   3   4  13      424.81      440.59     32.60 o 
   4   4  13        1.55        5.54     24.01 o 
   5   4  13      382.61      394.96     32.27 o 
   6   4  13      269.55      266.36     24.45 o 
   7   4  13      798.79      705.36     38.35 o 
   8   4  13      159.80      157.63     26.64 o 
  -5   5  13      149.15      190.24     25.51 o 
  -4   5  13        0.38      -16.44     47.11 o 
  -3   5  13      240.69      242.27     28.45 o 
  -2   5  13      389.42      387.03     31.34 o 
  -1   5  13       22.74       53.16     12.72 o 
   0   5  13        0.71       10.32      8.99 o 
   1   5  13        1.31       27.27     25.25 o 
   2   5  13      287.79      220.65     40.15 o 
   3   5  13       18.91       13.04      9.54 o 
   4   5  13        4.98       22.63     23.89 o 
   5   5  13      870.46      915.77     43.55 o 
   6   5  13        4.30       14.03     24.28 o 
   7   5  13      233.10      219.19     46.32 o 
   8   5  13       70.48       66.43     21.77 o 
  -4   6  13        5.08       36.02     24.87 o 
  -3   6  13      227.82      253.30     19.35 o 
  -2   6  13       44.85       45.46     16.16 o 
  -1   6  13       11.52       -2.97     11.41 o 
   0   6  13       70.44       58.75     12.87 o 
   1   6  13       30.04       26.15      9.97 o 
   2   6  13        3.66        5.08      9.51 o 
   3   6  13       31.05       59.91     26.28 o 
   4   6  13        0.47       -8.12     31.41 o 
   5   6  13      256.13      251.10     61.03 o 
   6   6  13       12.71       -2.27     27.00 o 
   7   6  13       29.76       -3.49     26.10 o 
   8   6  13        0.00      -12.66     25.71 o 
  -3   7  13       12.96       17.56     16.82 o 
  -2   7  13        6.92       -4.90     15.25 o 
  -1   7  13        7.45        3.90     12.61 o 
   0   7  13        4.33        4.59     25.44 o 
   1   7  13      614.01      669.88     39.64 o 
   2   7  13       36.78       20.65     24.88 o 
   3   7  13        1.71        2.84     24.06 o 
   4   7  13      130.90      127.02     22.06 o 
   5   7  13      331.89      363.77     35.28 o 
   6   7  13       22.75       12.02     26.24 o 
   7   7  13       21.87       27.58     48.30 o 
  -2   8  13        7.34       11.17     18.92 o 
  -1   8  13       84.74      115.59     23.98 o 
   0   8  13       55.01       60.98     27.81 o 
   1   8  13      195.52      171.75     34.19 o 
   2   8  13       31.64       40.42     19.95 o 
   3   8  13       96.45      134.35     22.48 o 
   4   8  13        7.73       44.93     22.72 o 
   5   8  13       79.56      114.26     30.50 o 
   6   8  13       33.31        5.17     31.21 o 
   1   9  13      273.55      266.01     59.24 o 
   2   9  13        3.71       18.90     27.36 o 
   3   9  13       34.19       17.52     25.86 o 
   4   9  13        1.26       11.09     26.70 o 
  -3  -6  14        7.19       24.25     27.27 o 
  -2  -6  14        2.23        4.48     25.82 o 
  -1  -6  14        0.08        3.58     25.02 o 
   0  -6  14        3.66       -2.36     21.64 o 
   1  -6  14       16.47       27.55     17.01 o 
  -5  -5  14        0.13      -29.82     29.82 o 
  -4  -5  14       34.39       37.81     40.15 o 
  -3  -5  14       33.59       18.87     26.95 o 
  -2  -5  14       15.19      -25.07     30.02 o 
  -1  -5  14        7.19       17.69     24.32 o 
   0  -5  14     1650.54     1632.04     55.08 o 
   1  -5  14       46.85       30.61     18.17 o 
   2  -5  14       22.64       32.13     16.71 o 
   3  -5  14       38.86       17.89     29.82 o 
  -5  -4  14       10.22        2.49     40.75 o 
  -4  -4  14       10.18       19.96     24.25 o 
  -3  -4  14        0.00        8.11     45.72 o 
  -2  -4  14       45.40       81.40     42.94 o 
  -1  -4  14       36.02       26.20     38.56 o 
   0  -4  14       41.94       68.72     24.88 o 
   1  -4  14      249.05      253.54     24.94 o 
   2  -4  14      125.00       78.48     23.05 o 
   3  -4  14        7.04      -29.82     29.82 o 
   4  -4  14       35.57       52.88     30.22 o 
  -6  -3  14        6.97       36.18     30.61 o 
  -5  -3  14        2.59       13.12     18.21 o 
  -4  -3  14        0.56       37.05     26.44 o 
  -3  -3  14       15.20        0.06     24.44 o 
  -2  -3  14       69.69      100.54     20.50 o 
  -1  -3  14       80.58       49.01     24.94 o 
   0  -3  14      535.64      561.81     35.56 o 
   1  -3  14        3.43       30.22     23.05 o 
   2  -3  14       13.26        2.39     22.07 o 
   3  -3  14       29.31       50.93     30.22 o 
   4  -3  14       50.28       31.92     18.94 o 
   5  -3  14       10.30        8.75     21.07 o 
  -6  -2  14        0.12       -5.56     25.91 o 
  -5  -2  14        3.90       26.32     23.53 o 
  -4  -2  14      312.58      279.36     31.88 o 
  -3  -2  14        9.41       15.66     19.53 o 
  -2  -2  14        3.68      -24.73     24.73 o 
  -1  -2  14      132.67      133.75     21.34 o 
   0  -2  14      207.46      280.51     29.07 o 
   1  -2  14       14.71        9.89     37.57 o 
   2  -2  14       38.32       30.37     14.11 o 
   3  -2  14        7.52       13.46      9.88 o 
   4  -2  14       59.25       51.66     21.06 o 
   5  -2  14        3.51       28.49     17.12 o 
   6  -2  14      273.20      345.00     28.07 o 
  -6  -1  14        0.96      -24.60     24.60 o 
  -5  -1  14       40.50       89.69     25.28 o 
  -4  -1  14      570.41      579.72     36.40 o 
  -3  -1  14        1.18       18.83     34.19 o 
  -2  -1  14     1662.57     1531.92     54.12 o 
  -1  -1  14       20.84       12.97     10.55 o 
   0  -1  14      129.96      132.13     30.02 o 
   1  -1  14        1.10       19.48     16.12 o 
   2  -1  14        0.88      -10.17     10.17 o 
   3  -1  14        0.22       12.85     10.45 o 
   4  -1  14        4.53       -3.72     14.13 o 
   5  -1  14      106.09      134.45     18.55 o 
   6  -1  14      474.55      487.01     24.14 o 
   7  -1  14       39.22       35.00     21.40 o 
  -6   0  14        0.16       -8.15     14.06 o 
  -5   0  14        0.67      -13.91     13.91 o 
  -4   0  14      204.77      181.83     19.87 o 
  -3   0  14       33.29       58.77     13.99 o 
  -2   0  14       14.78        8.62     11.73 o 
  -1   0  14       92.16       96.42     12.20 o 
   0   0  14      228.11      229.31     28.51 o 
   1   0  14        0.19       29.96     16.96 o 
   2   0  14       21.26       12.33      9.44 o 
   3   0  14       21.90        4.72      7.30 o 
   4   0  14       14.49      -15.13     19.67 o 
   5   0  14       43.05       43.85     15.71 o 
   6   0  14       32.14       47.09     16.01 o 
   7   0  14       12.31       48.26     19.91 o 
  -6   1  14        1.64       27.17     18.64 o 
  -5   1  14       47.86       47.99     15.72 o 
  -4   1  14        3.51       31.39     16.30 o 
  -3   1  14      656.00      658.02     27.36 o 
  -2   1  14     1182.30     1145.03     26.12 o 
  -1   1  14        8.93       -5.00     44.33 o 
   0   1  14      491.90      552.05     41.94 o 
   1   1  14        2.97      -23.75     23.75 o 
   2   1  14      282.22      279.61     11.50 o 
   3   1  14       23.83       21.47      6.77 o 
   4   1  14        7.63       -2.51     30.71 o 
   5   1  14       16.57       16.42     12.56 o 
   6   1  14        4.39        5.82     15.55 o 
   7   1  14       59.53       49.78     28.22 o 
  -6   2  14       16.31        0.88     17.60 o 
  -5   2  14        0.39       12.27     20.44 o 
  -4   2  14      261.73      277.89     22.37 o 
  -3   2  14       22.98       26.66     16.30 o 
  -2   2  14      347.31      373.19     65.20 o 
  -1   2  14        0.03      -17.38     23.88 o 
   0   2  14      377.27      388.67     27.40 o 
   1   2  14        0.00        0.96     23.47 o 
   2   2  14      357.64      307.88     30.08 o 
   3   2  14        4.09       31.55     22.06 o 
   4   2  14       51.67       70.49     31.81 o 
   5   2  14       10.70      -23.01     23.01 o 
   6   2  14      440.07      418.02     31.49 o 
   7   2  14       34.80       47.43     16.99 o 
   8   2  14       42.45       40.95     29.82 o 
  -6   3  14       85.25       57.02     17.42 o 
  -5   3  14        2.39        2.11     15.73 o 
  -4   3  14       54.43       67.42     24.38 o 
  -3   3  14      111.72      101.25     23.75 o 
  -2   3  14      379.14      416.96     33.99 o 
  -1   3  14      601.51      617.77     36.81 o 
   0   3  14       35.97        1.02     23.49 o 
   1   3  14        1.22        4.23     17.29 o 
   2   3  14       23.24       17.74     24.16 o 
   3   3  14        7.71       23.26     24.45 o 
   4   3  14       62.50       38.02     24.45 o 
   5   3  14        2.67      -14.92     23.01 o 
   6   3  14     1097.83     1092.02     45.82 o 
   7   3  14       13.86       40.48     25.00 o 
   8   3  14      591.17      605.09     81.30 o 
  -5   4  14       23.98      -23.26     23.26 o 
  -4   4  14      267.66      323.02     30.08 o 
  -3   4  14        0.26       38.40     47.91 o 
  -2   4  14     1236.59     1237.59     49.29 o 
  -1   4  14       51.59       78.02     22.97 o 
   0   4  14        3.80        2.21     21.79 o 
   1   4  14       45.61       25.28     24.72 o 
   2   4  14        8.70      -21.91     21.91 o 
   3   4  14        0.01      -21.90     39.36 o 
   4   4  14       17.75       45.57     25.71 o 
   5   4  14        9.37      -19.08     36.97 o 
   6   4  14     1750.24     1694.78     58.74 o 
   7   4  14        0.09       20.33     43.53 o 
  -4   5  14       40.27       51.52     23.04 o 
  -3   5  14       41.51       39.75     24.45 o 
  -2   5  14        9.43       35.02     24.57 o 
  -1   5  14       40.74       77.13     13.13 o 
   0   5  14       10.75       14.13      9.69 o 
   1   5  14        0.25       -7.71     26.64 o 
   2   5  14       43.01       74.54     30.41 o 
   3   5  14        5.49       16.16     25.71 o 
   4   5  14       72.93      176.52     42.54 o 
   5   5  14      649.94      686.83     39.49 o 
   6   5  14      125.10       70.11     28.43 o 
   7   5  14      248.84      222.01     28.66 o 
  -3   6  14        5.68       -2.26     16.46 o 
  -2   6  14       41.88       37.25     15.28 o 
  -1   6  14       83.81      102.07     20.36 o 
   0   6  14        2.07        5.35     20.39 o 
   1   6  14       40.44       57.30     26.35 o 
   2   6  14      218.34      237.30     31.51 o 
   3   6  14        6.74       44.03     19.09 o 
   4   6  14      535.01      558.38     39.07 o 
   5   6  14        0.04      -20.10     20.10 o 
   6   6  14      564.29      567.44     38.37 o 
   7   6  14        3.82       40.85     27.16 o 
  -2   7  14        4.28       38.83     19.11 o 
  -1   7  14        0.00       11.18     27.03 o 
   0   7  14        0.08       23.63     35.18 o 
   1   7  14        0.48       23.81     18.81 o 
   2   7  14       44.95       55.04     20.35 o 
   3   7  14       14.02      -18.23     24.17 o 
   4   7  14      564.20      559.25     39.46 o 
   5   7  14       13.46       42.25     21.79 o 
   6   7  14       18.93       14.31     27.83 o 
   0   8  14       14.83       33.29     24.88 o 
   1   8  14       11.07       13.04     26.88 o 
   2   8  14      304.13      352.36     34.55 o 
   3   8  14       14.62       33.18     52.08 o 
   4   8  14       37.72       13.29     62.42 o 
  -3  -5  15      280.05      259.78     27.55 o 
  -2  -5  15        0.01       -0.48     24.32 o 
  -1  -5  15       65.75      105.04     27.83 o 
   0  -5  15        9.44       26.88     25.28 o 
   1  -5  15       44.89       15.76     21.51 o 
  -4  -4  15        8.47      -20.58     52.28 o 
  -3  -4  15       62.62       73.15     33.79 o 
  -2  -4  15       14.28       49.20     19.81 o 
  -1  -4  15       94.61      137.44     25.13 o 
   0  -4  15       18.71       10.49     28.23 o 
   1  -4  15     1309.22     1273.24    100.98 o 
   2  -4  15        1.88      -19.43     22.63 o 
   3  -4  15       55.24       63.21     23.05 o 
  -5  -3  15       25.00       19.58     36.58 o 
  -4  -3  15       71.88       82.57     25.67 o 
  -3  -3  15       39.14       37.24     26.67 o 
  -2  -3  15       35.45       26.39     38.17 o 
  -1  -3  15      592.90      572.40     63.21 o 
   0  -3  15       37.55       66.20     21.79 o 
   1  -3  15       92.91      110.13     37.77 o 
   2  -3  15      204.62      212.24     28.39 o 
   3  -3  15       20.56       -0.05     20.78 o 
   4  -3  15       35.76       94.19     22.90 o 
  -5  -2  15       10.18       -5.76     19.67 o 
  -4  -2  15        0.92      -18.97     26.14 o 
  -3  -2  15       54.36       34.88     18.69 o 
  -2  -2  15       55.52       56.32     19.22 o 
  -1  -2  15        6.10       47.31     26.64 o 
   0  -2  15       13.48       35.89     25.28 o 
   1  -2  15      643.74      600.51     33.17 o 
   2  -2  15        0.01       25.87     34.19 o 
   3  -2  15      125.04      184.36     25.72 o 
   4  -2  15       27.37        7.74     20.87 o 
   5  -2  15      195.09      249.78     26.70 o 
  -5  -1  15       95.05      142.15     24.65 o 
  -4  -1  15       18.12       14.56     25.99 o 
  -3  -1  15      511.90      510.03     23.62 o 
  -2  -1  15       40.38       34.75     13.90 o 
  -1  -1  15       89.24       58.59     22.81 o 
   0  -1  15       21.62       35.55     23.03 o 
   1  -1  15      202.37      192.06     33.40 o 
   2  -1  15        5.46      -16.83     24.17 o 
   3  -1  15       25.15       13.67     21.79 o 
   4  -1  15        4.37       17.74     18.81 o 
   5  -1  15       59.67       75.16     16.76 o 
   6  -1  15        6.19      -13.01     19.46 o 
  -5   0  15       20.13       27.51     26.26 o 
  -4   0  15        0.24       11.64     18.62 o 
  -3   0  15        3.29        1.46     13.32 o 
  -2   0  15       10.74       10.36     13.63 o 
  -1   0  15      107.28      125.26     15.19 o 
   0   0  15        0.07       25.66     18.29 o 
   1   0  15        4.04       24.01     24.34 o 
   2   0  15        1.34      -15.06     22.19 o 
   3   0  15       53.28       69.53     15.08 o 
   4   0  15        0.59       -4.08     14.03 o 
   5   0  15       52.46      104.09     17.96 o 
   6   0  15       51.56       13.73     15.44 o 
  -5   1  15       16.67       17.31     18.78 o 
  -4   1  15       13.04       18.13     15.30 o 
  -3   1  15      546.26      510.64     25.66 o 
  -2   1  15       32.92       46.63     13.44 o 
  -1   1  15        7.56       -2.88     18.09 o 
   0   1  15        0.45      -17.90     23.32 o 
   1   1  15       31.83       -2.19     23.61 o 
   2   1  15        7.83        8.06     31.88 o 
   3   1  15       71.37       42.40     29.83 o 
   4   1  15        0.63        6.62     15.31 o 
   5   1  15        0.15       22.45     14.22 o 
   6   1  15       41.37       47.32     16.87 o 
  -5   2  15       59.62       88.56     17.36 o 
  -4   2  15        0.31       -9.41     15.03 o 
  -3   2  15      123.30      159.73     27.55 o 
  -2   2  15        2.65       -8.48     29.82 o 
  -1   2  15      130.74      144.46     27.76 o 
   0   2  15        2.50      -20.50     27.83 o 
   1   2  15        3.04       13.19     21.79 o 
   2   2  15        2.69       31.61     25.02 o 
   3   2  15       89.12       48.96     43.33 o 
   4   2  15       25.86        0.56     23.74 o 
   5   2  15        4.78       29.06     24.17 o 
   6   2  15       61.11       61.33     30.41 o 
   7   2  15        1.40       -1.19     21.96 o 
  -5   3  15       12.58       27.37     24.38 o 
  -4   3  15      251.79      263.19     30.06 o 
  -3   3  15     2182.52     2228.78     67.89 o 
  -2   3  15      236.17      258.06     33.40 o 
  -1   3  15      212.62      252.55     53.67 o 
   0   3  15       61.37       35.99     23.94 o 
   1   3  15      111.27       93.64     23.85 o 
   2   3  15       99.75      116.32     83.09 o 
   3   3  15       81.83       76.81     26.84 o 
   4   3  15       19.70       20.27     33.00 o 
   5   3  15       17.11       22.62     23.89 o 
   6   3  15      205.66      204.09     29.94 o 
   7   3  15        0.22       -2.86     21.56 o 
  -4   4  15       17.18       35.87     24.88 o 
  -3   4  15      297.04      298.49     26.28 o 
  -2   4  15       12.79       31.38     39.76 o 
  -1   4  15       89.70      120.46     27.38 o 
   0   4  15      167.02      171.98     45.32 o 
   1   4  15       18.56       43.22     25.67 o 
   2   4  15       11.01      -14.08     41.94 o 
   3   4  15        5.07       -1.67     25.54 o 
   4   4  15        0.12      -15.58     62.62 o 
   5   4  15      119.15       97.22     21.36 o 
   6   4  15       15.11       47.20     20.10 o 
  -3   5  15     1167.96     1193.90     93.03 o 
  -2   5  15       94.43       96.37     26.95 o 
  -1   5  15      360.82      375.28     40.39 o 
   0   5  15      107.57      120.40     28.81 o 
   1   5  15       14.16      -12.75     25.95 o 
   2   5  15        5.45        5.02     19.48 o 
   3   5  15       50.64        6.92     26.00 o 
   4   5  15      284.11      319.04     50.29 o 
   5   5  15      192.90      192.11     30.50 o 
   6   5  15        3.52        7.37     26.69 o 
  -2   6  15        4.60       -6.61     17.84 o 
  -1   6  15       27.70        0.34     25.86 o 
   0   6  15        3.91        2.49     26.39 o 
   1   6  15        0.15       49.70     37.37 o 
   2   6  15       20.42       -5.62     25.98 o 
   3   6  15       23.63        2.03     27.53 o 
   4   6  15       19.16       24.92     19.82 o 
   5   6  15      707.95      646.75     42.42 o 
  -1   7  15        6.39       17.95     25.84 o 
   0   7  15        6.61       -9.44     59.04 o 
   1   7  15        0.65       15.08     26.94 o 
   2   7  15        1.04        0.05     48.30 o 
   3   7  15       46.37       52.19     28.52 o 
   4   7  15        5.85       31.50     20.99 o 
  -2  -4  16      118.61      132.01     30.77 o 
  -1  -4  16       45.74      -26.64     26.64 o 
   0  -4  16      529.03      544.78     51.88 o 
   1  -4  16       26.45       26.32     24.57 o 
  -3  -3  16       26.62       60.97     27.81 o 
  -2  -3  16      200.86      146.52     28.94 o 
  -1  -3  16       42.47       95.42     28.11 o 
   0  -3  16        2.33        3.78     18.27 o 
   1  -3  16       79.38       60.05     32.80 o 
   2  -3  16       75.25       75.72     27.43 o 
   3  -3  16       20.76       15.76     22.44 o 
  -4  -2  16       36.06       72.07     27.76 o 
  -3  -2  16       17.81      -27.13     27.13 o 
  -2  -2  16       84.11       71.03     24.05 o 
  -1  -2  16        2.01       12.13     21.87 o 
   0  -2  16      434.32      460.16     35.70 o 
   1  -2  16       53.50       75.21     20.38 o 
   2  -2  16      239.09      273.12     30.36 o 
   3  -2  16      125.29      170.49     25.00 o 
   4  -2  16        3.39      -22.52     23.66 o 
  -4  -1  16        8.78        2.53     15.50 o 
  -3  -1  16       11.34       34.65     13.26 o 
  -2  -1  16      129.93      132.70     16.79 o 
  -1  -1  16       18.03       16.27     24.72 o 
   0  -1  16        0.38       25.16     35.38 o 
   1  -1  16      135.61      142.71     27.96 o 
   2  -1  16      172.91      113.75     45.12 o 
   3  -1  16        6.29      -24.82     24.82 o 
   4  -1  16        0.09       12.99     28.46 o 
   5  -1  16       19.23       11.99     14.51 o 
  -4   0  16        1.75       81.24     27.60 o 
  -3   0  16        0.08       -2.85     14.22 o 
  -2   0  16      178.02      188.73     23.92 o 
  -1   0  16       13.55       34.43     26.56 o 
   0   0  16        0.03      -16.62     28.03 o 
   1   0  16        1.28       26.19     25.16 o 
   2   0  16       45.48       -9.57     24.85 o 
   3   0  16       22.73       13.08     12.67 o 
   4   0  16       89.19      103.90     14.45 o 
   5   0  16        2.53       -8.92     17.39 o 
  -4   1  16        4.29       -2.64     16.32 o 
  -3   1  16        1.63       18.47     23.94 o 
  -2   1  16        4.87       21.30     39.76 o 
  -1   1  16        9.49       -7.19     24.78 o 
   0   1  16      102.18       67.19     36.97 o 
   1   1  16      125.77       80.01     27.83 o 
   2   1  16      404.42      379.40     32.45 o 
   3   1  16        1.50       12.36     46.52 o 
   4   1  16       79.56       77.72     26.43 o 
   5   1  16       64.77      104.33     38.37 o 
  -4   2  16       13.31       43.28     25.47 o 
  -3   2  16       45.95       22.36     24.17 o 
  -2   2  16      266.23      224.95     25.38 o 
  -1   2  16        0.08        4.65     24.13 o 
   0   2  16       82.36       53.05     25.64 o 
   1   2  16        3.27       -3.48     24.60 o 
   2   2  16      168.71      177.17     29.66 o 
   3   2  16       19.72       39.60     35.38 o 
   4   2  16       42.22       34.37     26.56 o 
   5   2  16       32.91       26.46     24.54 o 
   6   2  16       16.50       26.52     24.60 o 
  -3   3  16        0.02        6.92     25.13 o 
  -2   3  16      492.21      529.40     47.31 o 
  -1   3  16       10.03       21.87     19.40 o 
   0   3  16      116.96      103.12     22.87 o 
   1   3  16      230.83      219.20     31.06 o 
   2   3  16       76.00       79.30     26.84 o 
   3   3  16       15.86       48.01     51.68 o 
   4   3  16      161.00      216.05     26.13 o 
   5   3  16       68.92       70.34     20.23 o 
   6   3  16       17.21       27.73     24.44 o 
  -3   4  16       50.53       79.93     37.97 o 
  -2   4  16      494.98      474.50     36.75 o 
  -1   4  16       10.69       -0.89     25.56 o 
   0   4  16      522.84      519.68     37.79 o 
   1   4  16       69.48      103.80     29.42 o 
   2   4  16       16.86       -9.66     25.56 o 
   3   4  16       37.64       54.47     34.59 o 
   4   4  16        1.06       28.80     19.67 o 
   5   4  16       30.57       33.00     26.71 o 
  -2   5  16      100.84      102.02     28.97 o 
  -1   5  16       32.30        2.57     18.53 o 
   0   5  16        0.15       -6.46     27.81 o 
   1   5  16        7.18      -26.48     26.48 o 
   2   5  16       60.65       46.34     25.05 o 
   3   5  16       31.68       22.88     26.35 o 
   4   5  16      144.93      106.94     56.85 o 
   5   5  16       42.25       76.17     29.37 o 
   0   6  16        3.63       29.73     64.60 o 
   1   6  16       10.76        6.13     18.69 o 
   2   6  16        8.81       10.78     22.44 o 
   3   6  16       49.87       65.08     28.94 o 
   4   6  16        2.14       -8.36     69.97 o 
  -2  -2  17        2.42       21.26     24.15 o 
  -1  -2  17       10.80       38.47     24.45 o 
   0  -2  17       25.63       36.24     27.63 o 
   1  -2  17       95.07       27.81     33.20 o 
   2  -2  17      114.84      129.07     28.39 o 
  -2  -1  17        0.67       39.49     27.41 o 
  -1  -1  17      195.27      246.46     62.22 o 
   0  -1  17       19.97       41.78     31.21 o 
   1  -1  17       25.67       15.29     25.16 o 
   2  -1  17       49.74       54.06     23.85 o 
   3  -1  17        2.03      -24.28     38.56 o 
  -3   0  17       80.95       81.17     28.29 o 
  -2   0  17        0.24      -25.54     36.18 o 
  -1   0  17        0.13      -27.07     27.07 o 
   0   0  17        0.17       -5.96     37.97 o 
   1   0  17      266.38      280.86     26.84 o 
   2   0  17       34.57       72.40     52.28 o 
   3   0  17        6.36       30.92     25.69 o 
  -3   1  17       47.17       -8.37     26.76 o 
  -2   1  17       61.78       67.16     27.26 o 
  -1   1  17        2.19       18.34     26.84 o 
   0   1  17        0.48       -3.52     26.28 o 
   1   1  17      303.65      331.35     34.86 o 
   2   1  17       23.31       14.83     28.03 o 
   3   1  17       13.41       19.19     20.67 o 
   4   1  17       67.10       40.02     21.50 o 
  -2   2  17        0.02       -0.39     26.70 o 
  -1   2  17        1.41      -19.40     32.00 o 
   0   2  17       11.61       11.33     25.86 o 
   1   2  17      152.67      171.38     30.77 o 
   2   2  17        3.92       10.80     19.39 o 
   3   2  17        0.23        8.27     26.56 o 
   4   2  17       11.00       -6.13     26.42 o 
  -2   3  17      186.33      112.11     43.33 o 
  -1   3  17      199.14      168.08     30.35 o 
   0   3  17        2.32      -13.09     74.54 o 
   1   3  17       70.61       80.10     27.68 o 
   2   3  17       26.16        2.76     29.62 o 
   3   3  17      270.52      278.17     36.77 o 
   4   3  17       16.64      -24.31     24.31 o 
  -1   4  17      306.88      328.85     34.70 o 
   0   4  17       13.69       76.51     48.90 o 
   1   4  17      240.76      285.66     33.87 o 
   2   4  17       34.29       30.57     20.94 o 
   3   4  17       26.43       -8.92     27.23 o 
   1   5  17       44.08       28.71     27.00 o 
   2   5  17        2.47        5.46     19.39 o 
                                                 
